# Supplementary material for: Causal relationships between antibody-mediated immune responses and acute pancreatitis: Evidence from a genetic study
Source: Medicine (Baltimore). 2025 Oct 17;104(42):e45223. doi: 10.1097/MD.0000000000045223 (PMC12537129; doi:10.1097/MD.0000000000045223)
Supplement: Supplementary file 1 [file medi-104-e45223-s001.xlsx]

## Sheet: Sheet1
	Table S1. Characteristics of the genetic instrument variables for the antibody-mediated immune responses related traits at the genome-wide significance level (P < 1 × 10–5)
	Antibody levels	SNP	P-value	chr	pos	effect_allele	other_allele	eaf	beta	se	samplesize	R2	F
	Anti-BK polyomavirus IgG seropositivity	rs12401411	2.63276e-06	1	6441375	G	T	0.0636079	-0.73397	0.156245	8631	0.0025502	22.0619
		rs138869372	3.39488e-06	1	66471749	G	A	0.00782149	-2.35441	0.506832	8694	0.00247594	21.5743
		rs2815418	4.18145e-06	1	93534311	T	C	0.174656	-0.445407	0.0967823	8491	0.00248818	21.1748
		rs6727077	3.54426e-06	2	232493731	G	A	0.972728	1.13925	0.245715	8672	0.00247275	21.4919
		rs11099861	4.59473e-06	4	153875846	G	A	0.444538	0.343049	0.0748608	8294	0.00252546	20.9942
		rs1030385	3.64441e-06	5	94371341	A	G	0.914613	0.628675	0.135763	8725	0.00245165	21.4383
		rs77088207	3.8941e-06	10	21161299	T	A	0.0205984	-1.33093	0.288271	8690	0.00244695	21.3112
		rs79480336	2.3583e-06	10	86749956	T	A	0.0547796	-0.801235	0.169753	8735	0.00254399	22.2733
		rs68126243	4.76659e-06	14	90075441	G	A	0.134745	-0.492877	0.107737	8735	0.00239026	20.9242
		rs8070200	1.49609e-06	17	49446896	T	C	0.132284	-0.529259	0.109993	8735	0.00264359	23.1477
	BK polyomavirus VP1 antibody levels	rs1415006	1.02562e-06	1	88609667	G	A	0.199568	0.0950688	0.0194548	8095	0.00294121	23.8734
		rs2131921	4.12394e-06	1	235705157	G	A	0.656197	0.0746062	0.016201	8294	0.00255031	21.2012
		rs10019956	4.06942e-06	4	75652621	A	G	0.247898	-0.0816201	0.0177135	8324	0.00254418	21.2266
		rs73357256	4.91729e-06	5	165905245	G	T	0.0103515	-0.343928	0.0752859	8308	0.00250566	20.8643
		rs112690713	1.26709e-06	5	176763266	A	G	0.00774725	-0.426609	0.0880541	8261	0.00283332	23.4669
		rs6908107	2.64682e-06	6	10451463	G	C	0.447805	0.0722662	0.0153873	8315	0.00264565	22.0517
		rs9320558	4.7149e-06	6	116644101	G	T	0.635823	-0.0726132	0.0158645	8316	0.00251288	20.9447
		rs10082455	2.64764e-06	10	15109544	A	G	0.577487	0.07306	0.0155565	8324	0.00264274	22.0511
		rs184354101	4.60096e-06	10	31028401	G	A	0.0122436	-0.325091	0.0709464	8045	0.0026031	20.9914
		rs200603930	2.1086e-06	18	29694567	CT	C	0.00996636	-0.374394	0.0789408	8027	0.00279438	22.4878
		rs73544818	4.50548e-06	19	6125729	C	T	0.0168188	-0.273641	0.0596611	8324	0.00252088	21.0318
		rs492602	2.72294e-09	19	49206417	G	A	0.520963	0.090645	0.0152409	8324	0.00423148	35.3641
		rs10154192	1.63741e-06	21	23764034	C	G	0.0177464	-0.279399	0.0582847	8227	0.0027854	22.9739
	Anti-chlamydia trachomatis IgG seropositivity	rs75464068	1.24522e-06	1	166604194	C	T	0.0226595	0.632937	0.130548	8716	0.00268964	23.5007
		rs10200221	1.06275e-06	2	68660714	G	T	0.7653	-0.227086	0.0465374	8366	0.00283808	23.8052
		rs143335233	1.64788e-08	2	106295647	T	C	0.0168774	0.887217	0.157157	8621	0.00368326	31.8634
		rs9847800	3.52778e-06	3	32001042	A	C	0.487189	-0.18009	0.0388341	8352	0.0025683	21.5005
		rs13361642	4.3988e-06	5	31250524	G	C	0.0487096	-0.41741	0.0909075	8602	0.00244491	21.0778
		rs34214922	1.63657e-06	8	47811400	TA	T	0.749854	0.215623	0.0449795	8539	0.00268403	22.9752
		rs10110968	2.29499e-06	8	125356918	C	T	0.00602829	1.23959	0.262317	8626	0.00258209	22.3256
		rs72700581	1.31679e-06	9	14439461	T	G	0.240019	-0.222456	0.0459885	8491	0.00274812	23.3931
		rs12291793	1.40925e-06	11	124699493	T	G	0.17058	0.252934	0.0524359	8518	0.00272417	23.2624
		rs11624995	3.83354e-07	14	95354773	G	C	0.155162	0.273682	0.0539057	8533	0.0030117	25.7704
	Chlamydia trachomatis momp A antibody levels	rs142739440	1.36136e-06	1	1583601	C	G	0.0157096	0.85831	0.177683	923	0.0246577	23.2838
		rs138761415	7.86763e-07	1	50409758	A	T	0.0175532	0.852551	0.172629	940	0.0252907	24.3382
		rs829958	3.93486e-06	2	169658783	G	A	0.160734	-0.288126	0.0624353	927	0.0224574	21.2504
		rs114225526	8.71858e-08	3	67321491	T	G	0.0211268	0.829201	0.154945	923	0.0300948	28.5774
		rs55952812	2.67285e-07	5	16889186	A	G	0.00903294	1.2254	0.238166	941	0.0273626	26.4163
		rs75648637	9.5003e-07	5	108617786	G	C	0.0427666	0.533704	0.108881	947	0.0247437	23.9761
		rs368120	6.87083e-07	5	132915663	T	G	0.145386	0.313328	0.0631075	932	0.0257681	24.5982
		rs150152485	3.95892e-06	5	169625258	T	C	0.00530223	1.3052	0.282908	943	0.0220729	21.2394
		rs77437766	3.79695e-06	7	64621136	T	C	0.00861079	1.17453	0.254107	871	0.0239416	21.3156
		rs13283425	2.7086e-06	9	90323220	G	A	0.0184989	0.788193	0.167995	946	0.02274	21.9661
		rs1324619	3.53811e-06	9	122072681	A	G	0.0820975	0.382926	0.0825838	944	0.0222683	21.4545
		rs79242904	1.10711e-06	17	25548664	G	A	0.0649839	0.438356	0.0899825	931	0.0248574	23.6812
		rs10512551	2.53611e-06	17	68860525	C	A	0.0613757	0.446203	0.0948317	945	0.0228912	22.0921
		rs77802734	1.45023e-06	18	24220362	A	G	0.0217391	0.749894	0.155645	943	0.0240246	23.1637
		rs116970430	4.42613e-07	18	47669381	A	C	0.0211193	0.794266	0.157291	947	0.0262201	25.4452
		rs118169124	4.12883e-06	19	15274281	G	T	0.0080732	1.16957	0.253989	929	0.0223155	21.1586
		rs116849724	3.77518e-06	20	42038499	C	A	0.279755	-0.23592	0.0510275	899	0.023225	21.3282
		rs117764699	3.33482e-06	20	62884981	T	C	0.0113636	1.00111	0.215336	924	0.0228569	21.567
		rs62240477	2.59852e-06	22	23873213	G	A	0.0127932	0.909809	0.193566	938	0.0230107	22.0453
	Chlamydia trachomatis momp D antibody levels	rs142107194	4.44324e-06	1	49739644	G	A	0.0141437	0.746236	0.162597	1308	0.0158483	21.0311
		rs28694248	1.02265e-06	4	112903974	A	G	0.257655	0.208862	0.0427364	1339	0.0175252	23.8492
		rs72839016	3.41353e-06	6	25477311	A	G	0.0202855	0.629059	0.13545	1331	0.0159465	21.5363
		rs62412989	9.84602e-07	6	52973149	T	C	0.135316	0.271259	0.0554189	1345	0.017501	23.9225
		rs74871137	6.59501e-07	17	39939430	G	A	0.0631255	0.374845	0.0753772	1299	0.018682	24.6919
		rs113230405	1.67684e-06	18	48719833	A	G	0.00892164	0.982346	0.205129	1289	0.0174809	22.8982
		rs62112441	4.06954e-07	19	43618448	A	C	0.10717	0.307996	0.0608005	1325	0.0189989	25.6224
	Chlamydia trachomatis pGP3 antibody levels	rs112766094	9.70719e-08	2	183398269	A	G	0.0129534	-0.77306	0.144982	1737	0.0161045	28.3987
		rs9861140	3.43691e-06	3	177085723	T	G	0.451772	-0.153337	0.0330268	1721	0.0123701	21.5306
		rs73133409	2.61936e-07	7	66880067	G	T	0.0894797	0.295006	0.0572944	1749	0.0149319	26.4814
		rs202245317	2.63419e-07	8	25513769	G	A	0.0225705	-0.596279	0.11583	1595	0.0163433	26.4674
		rs188445354	4.11115e-06	11	102179268	G	T	0.0106751	-0.736179	0.159841	1733	0.0120923	21.188
		rs181711602	2.73359e-06	13	69487299	G	A	0.0228833	-0.516176	0.110061	1748	0.0124267	21.9701
		rs8039491	4.99007e-06	15	64255405	G	A	0.374063	-0.15556	0.0340752	1735	0.0118695	20.817
		rs4777973	3.67664e-07	15	92950883	A	G	0.432053	-0.162927	0.0320409	1744	0.0146096	25.8273
		rs180761278	2.61672e-06	18	34798558	T	C	0.00889271	0.818845	0.174266	1743	0.0125088	22.0536
		rs111248469	4.19747e-06	19	3069325	C	G	0.0375587	-0.400065	0.086945	1704	0.0122727	21.1476
	Chlamydia trachomatis PorB antibody levels	rs201831080	3.58707e-06	1	80874971	G	A	0.0131086	1.51602	0.327153	267	0.0744392	21.3129
		rs114570297	7.16781e-07	1	104991540	T	G	0.0204461	1.29653	0.261567	269	0.0836928	24.387
		rs10494246	4.20845e-06	1	147148304	C	T	0.0591603	0.725981	0.157794	262	0.0747526	21.0059
		rs144560618	2.94951e-06	1	165665298	T	A	0.0456274	0.854357	0.182777	263	0.0767045	21.6831
		rs1547607	1.60557e-06	1	184431751	G	A	0.992565	-2.05884	0.429137	269	0.0788215	22.8461
		rs11580571	3.45563e-06	1	202171405	G	A	0.243494	0.390216	0.0840675	269	0.0741549	21.3852
		rs78611805	6.7127e-07	1	236016475	C	A	0.0241636	1.11347	0.22406	269	0.0840873	24.5125
		rs10175300	6.36105e-08	2	34054259	A	G	0.146947	0.528591	0.0977362	262	0.10043	29.0269
		rs144621786	1.7416e-06	2	48929937	T	C	0.0113208	1.68242	0.351874	265	0.0794167	22.6884
		rs79275941	3.03041e-06	2	67192332	T	C	0.00749064	2.00787	0.430067	267	0.0754755	21.6338
		rs115595144	3.72933e-06	2	147528546	G	A	0.0334572	0.964248	0.208445	269	0.0736884	21.24
		rs142617089	3.96655e-06	2	161744015	A	G	0.00757576	1.9859	0.430489	264	0.0745964	21.1197
		rs75729747	2.7307e-06	2	170839727	A	G	0.00749064	2.01636	0.429918	267	0.0761152	21.8323
		rs145013109	3.8948e-07	2	207742604	G	C	0.00754717	2.16753	0.427181	265	0.0885509	25.5515
		rs146034769	4.58601e-06	2	214061311	C	G	0.00929368	1.76854	0.3859	269	0.0724232	20.8468
		rs35002144	3.71197e-06	3	58693464	A	AT	0.333333	0.370184	0.0800071	252	0.0783009	21.2382
		rs9827967	6.02106e-07	3	169193365	T	C	0.0261194	1.16332	0.233104	268	0.0850298	24.7198
		rs74725117	5.69402e-08	3	189258284	G	T	0.0130112	1.75157	0.322682	269	0.0987216	29.2459
		rs115741529	4.08013e-08	4	14302264	T	C	0.0056391	2.68158	0.488683	266	0.101689	29.8847
		rs116818602	4.09181e-06	4	31137099	C	T	0.0130597	1.50767	0.32728	268	0.0733742	21.063
		rs149429144	6.77636e-07	4	70616319	G	C	0.00754717	2.12597	0.427962	265	0.08519	24.4914
		rs2162896	1.64872e-07	5	31754514	A	G	0.0557621	0.826881	0.157949	269	0.0924623	27.2027
		rs73768653	4.46307e-06	5	81562139	T	C	0.0524345	0.753929	0.164306	267	0.0730935	20.8972
		rs73774973	2.7559e-06	5	103062294	A	G	0.221374	0.44011	0.0938756	262	0.0773981	21.8117
		rs552188	3.04379e-07	6	7011853	T	C	0.0111524	1.79118	0.349791	269	0.0888204	26.0268
		rs114751079	2.02107e-06	6	166698941	T	C	0.00568182	2.352	0.495023	264	0.0787745	22.4038
		rs74756543	4.25396e-06	7	28111321	C	G	0.0576208	0.701045	0.152448	269	0.0728837	20.9898
		rs142235947	4.75093e-06	7	44783443	A	G	0.0152091	1.40455	0.306973	263	0.0737318	20.7759
		rs75671044	4.02783e-06	7	98660529	C	T	0.0094697	1.77853	0.385803	264	0.0745012	21.0906
		rs117586214	1.92905e-06	7	122508896	A	G	0.0111524	1.67545	0.351933	269	0.0777069	22.4958
		rs7000716	3.98772e-06	8	141419852	T	G	0.0486891	0.81346	0.176378	267	0.0737875	21.1115
		rs151065316	3.7912e-06	9	6591669	T	C	0.00746269	1.98941	0.430375	268	0.0738422	21.2081
		rs10976837	1.19176e-06	9	8191005	G	A	0.31749	-0.385516	0.0793732	263	0.0823143	23.4111
		rs68010622	9.31259e-07	9	38285522	C	A	0.176245	0.479852	0.0978165	261	0.0844201	23.8808
		rs2789832	4.13648e-06	9	136780873	A	C	0.960821	-0.894375	0.194243	268	0.0733077	21.0424
		rs72776409	1.80856e-06	10	759450	T	C	0.0111524	1.67967	0.351857	269	0.0780993	22.6191
		rs72790786	1.42629e-06	10	19452454	G	A	0.137405	0.547576	0.113575	262	0.0814903	23.0672
		rs139333329	3.81452e-06	10	53045327	G	A	0.0204461	1.21548	0.263021	269	0.0735503	21.197
		rs112266989	4.66353e-06	12	24324170	G	T	0.108209	0.545801	0.119187	268	0.07257	20.8141
		rs12581362	7.35575e-07	12	103161721	C	T	0.0130112	1.61133	0.325407	269	0.0835368	24.3374
		rs116833058	2.2194e-06	13	22593297	G	C	0.0299625	1.04058	0.219886	267	0.0773864	22.2275
		rs144912223	1.49763e-07	13	44790854	C	T	0.0056391	2.57793	0.490768	266	0.0939821	27.385
		rs142809008	4.02268e-06	13	104437229	G	C	0.00559701	2.28718	0.496113	268	0.0734785	21.0953
		rs17103519	3.6873e-06	14	36239960	T	G	0.0135135	1.51492	0.327319	259	0.0763883	21.2555
		rs17091106	3.29333e-06	14	74219350	A	G	0.0075188	2.00112	0.430198	266	0.0752253	21.4749
		rs71424407	1.50325e-07	14	101027532	T	C	0.00743494	2.23635	0.425797	269	0.093009	27.38
		rs16954656	1.98413e-06	15	46699103	T	C	0.00559701	2.3535	0.49495	268	0.0778027	22.4415
		rs59848789	9.23553e-07	15	80815139	G	A	0.00559701	2.42271	0.493698	268	0.0824473	23.9016
		rs199661127	8.86707e-07	15	85696021	CTTCA	C	0.0207547	1.28699	0.261836	265	0.0835514	23.9774
		rs117630651	9.56793e-07	15	99727123	T	G	0.0371747	0.968533	0.197647	269	0.0819523	23.8346
		rs113714204	5.65745e-08	16	22899759	T	G	0.0130112	1.7519	0.322675	269	0.098759	29.2582
		rs77424817	1.88736e-06	16	83165513	T	A	0.011236	1.67703	0.351937	267	0.0783779	22.5365
		rs112136983	3.06197e-06	17	16096278	A	G	0.0260223	1.09357	0.234339	269	0.0748934	21.6154
		rs45498995	2.69833e-06	18	21935560	T	C	0.0130597	1.53365	0.326828	268	0.0759253	21.8555
		rs76969671	1.06803e-06	18	26257033	T	C	0.0390335	0.89801	0.184069	269	0.0812883	23.6244
		rs145179174	8.12259e-07	19	3768792	A	G	0.00957854	1.89307	0.383803	261	0.0852651	24.1421
		rs8103752	1.1166e-06	19	49423856	C	T	0.970149	-1.06826	0.21936	268	0.0812978	23.5389
		rs7267900	4.35127e-06	20	55159408	A	G	0.0102041	1.77411	0.386191	245	0.079306	20.9313
		rs78239657	9.57206e-07	22	48782213	A	G	0.00929368	1.8812	0.3839	269	0.0819498	23.8338
	Chlamydia trachomatis tarp-D F1 antibody levels	rs1777931	1.50157e-06	1	154767833	G	C	0.269036	0.185565	0.0385707	1576	0.014474	23.1167
		rs60207929	3.98637e-06	1	160697491	ATC	A	0.758362	0.192903	0.0418256	1465	0.0143118	21.2422
		rs78222565	3.94173e-06	6	26184879	T	C	0.0208463	-0.534189	0.115765	1607	0.0130768	21.2664
		rs117662398	4.25545e-07	7	155687798	G	T	0.0161591	0.677283	0.133926	1609	0.0156461	25.5429
		rs117973005	1.84493e-06	8	14178888	C	T	0.0223741	0.542079	0.11365	1609	0.0139422	22.722
		rs151207702	8.08898e-07	8	50324233	C	T	0.00568182	1.13327	0.229724	1584	0.0151313	24.3055
		rs17054572	2.1872e-06	9	71229124	T	C	0.0365223	0.436314	0.0921406	1547	0.0142875	22.3941
		rs2238119	3.57522e-06	12	12000744	A	T	0.445079	0.159132	0.0343352	1575	0.0134546	21.4528
		rs77901501	1.79185e-06	15	93790722	G	A	0.0945771	0.282	0.0590503	1549	0.0145096	22.7768
	Chlamydia trachomatis tarp-D F2 antibody levels	rs143655312	3.03158e-06	1	12266601	A	G	0.0269793	-0.437784	0.0937705	1983	0.0108722	21.7745
		rs980949	4.94363e-06	3	2761042	C	T	0.224645	-0.168144	0.0368158	1972	0.0104669	20.8379
		rs179834	3.43777e-06	3	3164832	G	C	0.882707	-0.223139	0.0480617	1995	0.0106891	21.5336
		rs11130192	1.46033e-06	3	49467206	G	C	0.435388	-0.148861	0.0309059	2012	0.0113991	23.1765
		rs10031234	2.14988e-06	4	7428388	A	G	0.410354	-0.155085	0.0327267	1835	0.0120897	22.4317
		rs148860748	3.76259e-06	4	15734068	A	G	0.0222772	0.478707	0.103525	2020	0.0104743	21.3609
		rs6882158	6.70002e-07	5	77211511	A	G	0.0494779	-0.350485	0.070522	2011	0.0121332	24.675
		rs139651743	4.14028e-07	7	154205040	TTAA	T	0.288636	0.170959	0.0337705	1980	0.0127779	25.6018
		rs1058196	3.28022e-06	8	69149220	A	G	0.19939	0.180945	0.0388924	1966	0.0108899	21.6233
		rs79043702	1.98706e-06	8	123932843	A	G	0.0435757	-0.354286	0.0745123	2008	0.0111334	22.585
		rs11145446	5.6348e-07	9	80121412	A	G	0.208206	0.191767	0.0383279	1962	0.0125983	25.0078
		rs76130578	3.06066e-06	13	51273579	T	G	0.0239743	0.461643	0.0989226	2023	0.0106506	21.7566
		rs4326954	1.29625e-06	14	35842918	A	G	0.14248	-0.214857	0.0443889	1895	0.0122125	23.4041
		rs56224055	5.79144e-07	17	39670972	T	A	0.0328283	0.440002	0.0880348	1980	0.0124592	24.9552
	Anti-cytomegalovirus IgG seropositivity	rs190266717	1.99843e-06	2	235456359	A	G	0.00545037	-0.994858	0.209286	8715	0.00258613	22.5913
		rs141994338	2.26628e-06	5	108230677	A	G	0.0113166	0.696867	0.147388	8704	0.00256178	22.3499
		rs11019162	4.72624e-07	11	90459857	G	A	0.00536952	-1.06466	0.211363	8660	0.0029213	25.3667
		rs8005417	5.23632e-07	14	35193632	A	C	0.211747	-0.194405	0.0387458	8470	0.00296342	25.1688
		rs2051738	6.13119e-07	16	13467705	C	T	0.329115	-0.16837	0.0337616	8494	0.00291945	24.8646
		rs11402163	4.56269e-06	16	77494204	TA	T	0.380986	0.148508	0.0323975	8583	0.00244217	21.0076
		rs56942423	1.83897e-06	17	13305606	A	C	0.103289	-0.249242	0.0522479	8331	0.0027241	22.751
		rs140535375	4.12102e-06	19	8452656	T	C	0.0122908	-0.638276	0.138599	8665	0.00244156	21.203
		rs190523757	1.26475e-06	21	29407876	A	G	0.0719968	-0.300304	0.0619796	8674	0.00269918	23.4706
	Cytomegalovirus pp28 antibody levels	rs56251190	3.27525e-06	2	20396091	T	C	0.199528	-0.115853	0.0248999	4874	0.0044219	21.6392
		rs150419274	4.25321e-06	2	119924822	T	C	0.030968	0.264949	0.0576149	4876	0.00431829	21.1386
		rs72827460	3.78153e-06	2	121099875	C	T	0.116784	-0.146794	0.0317527	4671	0.00455473	21.3633
		rs1520123	4.48203e-06	3	118191590	A	T	0.750938	0.106956	0.0233137	4798	0.00436744	21.0381
		rs77625895	1.47633e-06	3	193451993	C	G	0.050272	-0.220096	0.045716	4963	0.00464858	23.1693
		rs115393210	3.2428e-06	5	11747325	C	G	0.0343424	0.259073	0.0556571	4790	0.00450306	21.6582
		rs6454150	2.88343e-06	6	81019312	C	G	0.832586	0.123613	0.0264189	4904	0.00444441	21.8837
		rs75456248	4.97623e-06	7	49207533	A	G	0.0288365	-0.26477	0.05799	4959	0.00418616	20.838
		rs12698418	3.45968e-08	7	155260561	A	G	0.751844	-0.129764	0.0235232	4745	0.0063724	30.4181
		rs558240	4.19038e-06	9	136157133	A	G	0.400267	-0.0951369	0.0206743	4868	0.00433113	21.1669
		rs2515277	1.93615e-07	11	69973219	G	T	0.84854	-0.14422	0.0277061	4932	0.00546384	27.0847
		rs71124308	1.58592e-06	15	50110625	CG	C	0.237338	-0.113819	0.0237119	4719	0.00485883	23.031
		rs1860378	3.89036e-06	17	14673110	C	G	0.0504355	-0.21181	0.0458746	4937	0.00429946	21.3095
		rs6503821	2.38932e-07	17	55674729	T	C	0.529994	-0.10442	0.0202122	4801	0.00552842	26.6784
		rs4479349	3.39317e-07	18	57659034	T	C	0.663337	-0.108347	0.0212438	4855	0.00532917	26.001
		rs2236207	3.67435e-06	20	54967565	G	A	0.989233	0.447892	0.0967579	4969	0.00429374	21.419
	Cytomegalovirus pp52 antibody levels	rs62543881	3.28664e-06	1	20447601	T	C	0.00703336	-0.521109	0.112017	5545	0.00388773	21.6338
		rs12563363	4.97353e-06	1	201755469	G	C	0.117707	0.132855	0.0290973	5433	0.0038225	20.8397
		rs143776691	1.04581e-06	2	122999520	G	T	0.0131721	-0.396675	0.081239	5542	0.00428361	23.8333
		rs112225187	1.27268e-06	2	151195179	A	C	0.017555	-0.346776	0.0715892	5497	0.00425038	23.4555
		rs55957528	6.3771e-07	3	14488225	G	A	0.179316	0.123189	0.0247396	5468	0.00451404	24.7856
		rs143552533	1.16523e-06	4	33709238	T	C	0.00930275	-0.470273	0.0967349	5536	0.00425096	23.6253
		rs149094175	1.46128e-07	6	32211238	C	G	0.0442679	-0.242633	0.046151	5286	0.0052017	27.6295
		rs10108359	2.89017e-06	8	9327086	G	C	0.313924	-0.0945584	0.0202114	5530	0.00394245	21.8802
		rs12547295	3.44856e-07	8	124627579	C	T	0.124706	-0.143897	0.0282311	5533	0.00467361	25.9711
		rs7861467	1.30438e-06	9	1158293	A	T	0.712368	-0.100214	0.0207093	5514	0.00422882	23.4082
		rs72879262	1.7269e-06	11	23310107	G	T	0.00649862	-0.582073	0.121696	5078	0.00448495	22.8682
		rs141220786	3.40292e-06	11	37265597	G	C	0.0228673	-0.292226	0.0629138	5357	0.00401124	21.5667
		rs61928953	3.172e-06	12	11496570	A	G	0.0485543	-0.202643	0.0434917	5499	0.00393238	21.7016
		rs4931255	4.22326e-06	12	30246944	G	A	0.733763	0.0989935	0.0215199	5358	0.00393385	21.1529
		rs113170392	2.55155e-06	12	77515201	A	G	0.011413	-0.409814	0.087121	5520	0.00399256	22.1193
		rs78683855	1.96223e-07	12	117000110	T	C	0.0199483	-0.34971	0.0672148	5414	0.0049751	27.0599
		rs2286944	4.10306e-06	15	27403203	C	T	0.858782	-0.124943	0.0271256	5534	0.00381913	21.2084
		rs4778970	2.84752e-06	15	79472114	G	A	0.992172	0.499815	0.106763	5493	0.00397409	21.9088
		rs7260449	4.21893e-06	19	57851676	G	A	0.32758	-0.091348	0.019857	5504	0.00383024	21.155
	Cytomegalovirus pp150 antibody levels	rs4927004	4.61497e-06	1	54016511	A	G	0.00569544	-0.605323	0.132121	5004	0.0041773	20.9825
		rs2484437	3.81185e-06	1	179324514	G	A	0.0221778	-0.313197	0.0677711	5005	0.00424906	21.3488
		rs76899197	1.96896e-06	2	3192084	T	C	0.0166434	-0.366713	0.0770958	5017	0.00448945	22.6161
		rs116446212	4.68449e-07	2	31343209	A	G	0.00697489	-0.60126	0.119326	5018	0.00503422	25.3794
		rs4895535	4.03884e-06	6	138995688	C	T	0.140181	-0.131739	0.0285806	4858	0.00435445	21.2377
		rs2284205	2.14587e-06	7	139620388	A	G	0.162523	-0.127338	0.0268692	4987	0.00448348	22.4508
		rs56319340	4.5655e-06	8	33270850	A	G	0.184835	0.11679	0.0254787	5018	0.00416976	21.0031
		rs45604833	3.68192e-08	13	94839483	G	A	0.0141113	-0.462675	0.0840392	4996	0.0060303	30.298
		rs6564577	3.03777e-06	16	78725014	A	G	0.262148	-0.108057	0.0231472	4898	0.00442958	21.7837
	Anti-Epstein-Barr virus IgG seropositivity	rs1210063	1.52452e-07	6	105770008	G	A	0.940126	0.78776	0.150062	8735	0.00314496	27.5516
		rs113442058	4.69953e-06	7	104687843	T	C	0.0369773	-0.85711	0.187233	8681	0.00240819	20.9512
		rs73187797	4.80249e-06	8	5658106	A	C	0.109848	-0.504465	0.110308	8621	0.00242013	20.9097
		rs59202061	1.31563e-06	12	132433911	A	G	0.0683618	-0.66622	0.137723	8711	0.0026791	23.395
		rs67696749	1.99368e-08	13	114838350	T	C	0.00574915	-3.14964	0.561178	8523	0.00368236	31.4933
	Epstein-Barr virus EA-D antibody levels	rs79672379	4.91648e-07	1	168333729	C	G	0.00784888	-0.456111	0.0906863	7517	0.00335393	25.2896
		rs141658142	3.38799e-06	5	110024387	G	A	0.0103862	-0.370608	0.0797731	7510	0.0028657	21.5775
		rs2316515	2.61939e-08	6	410848	G	A	0.611511	-0.090436	0.0162504	7506	0.0041092	30.9627
		rs3130248	1.08559e-10	6	29602936	T	C	0.527338	-0.10668	0.016528	6950	0.00595861	41.6486
		rs2395192	4.55362e-16	6	32447644	T	C	0.56018	0.132216	0.016277	7328	0.00892362	65.9631
		rs9273757	1.97186e-12	6	32629417	C	G	0.21592	-0.143276	0.0203619	7035	0.00698876	49.4979
		rs2856821	4.47054e-07	6	33046742	C	T	0.219478	0.0978084	0.0193766	7552	0.00336258	25.4731
		rs73067509	1.20454e-08	7	11221312	G	C	0.108201	-0.145663	0.025559	7560	0.00427787	32.471
		rs13242460	2.67786e-06	7	13852206	T	C	0.0154375	0.306549	0.0653051	7417	0.00296203	22.0287
		rs3926144	4.59844e-06	7	30001387	G	A	0.177482	-0.0962757	0.0210103	7505	0.00279	20.992
		rs7352834	3.80668e-06	20	20047133	A	G	0.0442208	0.182286	0.0394416	7553	0.00282002	21.3542
	Epstein-Barr virus EBNA-1 antibody levels	rs2884837	2.37976e-06	1	213958985	A	G	0.0394481	-0.195298	0.0413926	7719	0.00287567	22.2555
		rs78411553	1.87971e-06	2	38625568	T	C	0.0189823	0.284627	0.059721	7586	0.00298529	22.7082
		rs116672184	1.0023e-06	2	108160210	T	C	0.0940915	-0.137982	0.0282103	7413	0.00321689	23.9173
		rs67886110	4.22419e-08	3	151114852	T	G	0.40123	-0.0898989	0.0164013	7725	0.00387407	30.0358
		rs6890786	3.28371e-06	5	25892266	G	A	0.293923	-0.0822339	0.0176763	7553	0.00285731	21.6373
		rs3922928	3.30453e-06	5	178287054	A	G	0.0217905	-0.258785	0.0556416	7618	0.00283143	21.6254
		rs2516392	5.30681e-09	6	31529334	G	C	0.617628	-0.0956415	0.0163847	7749	0.00437789	34.0646
		rs6927022	1.31023e-76	6	32612397	G	A	0.495348	-0.303068	0.0163604	7308	0.0448503	343.063
		rs9273857	2.01254e-26	6	32629614	T	A	0.402439	-0.173803	0.01634	7749	0.0143903	113.109
		rs2856821	1.80232e-13	6	33046742	C	T	0.210044	-0.144292	0.0195977	7746	0.00694973	54.1954
		rs6999061	1.64368e-07	8	121567440	G	A	0.621929	0.0869226	0.0166019	7652	0.00356962	27.4054
		rs117671124	4.35555e-06	10	7173056	T	C	0.00819672	-0.410029	0.0892599	7625	0.00275979	21.0961
		rs117347753	2.65093e-06	10	98190017	A	G	0.0284246	-0.226964	0.0483297	7687	0.00286078	22.0482
		rs12289470	1.49637e-06	11	42657615	A	C	0.151663	0.108601	0.02257	7665	0.0030115	23.1468
		rs188471060	2.22295e-07	12	2057893	T	C	0.0113146	-0.392678	0.0758116	7645	0.00349706	26.8218
		rs111409650	4.95692e-06	12	20577341	AT	A	0.291174	-0.083791	0.0183486	7183	0.00289484	20.8482
		rs117705227	3.34387e-06	13	73663530	C	T	0.0108976	-0.360715	0.0775985	7754	0.00277899	21.6028
		rs11624561	2.91825e-06	14	78117087	C	T	0.5	0.0748468	0.0160049	7739	0.00281793	21.8639
		rs28743057	4.6524e-06	15	57980872	A	G	0.936174	0.151978	0.0331839	7544	0.00277268	20.9697
		rs9907671	2.11877e-06	17	10280760	G	A	0.273617	-0.0875071	0.0184546	7251	0.00309125	22.478
		rs185692895	3.51492e-06	18	36093110	C	T	0.0125033	-0.338229	0.0729227	7678	0.00279404	21.5072
	Epstein-Barr virus VCA p18 antibody levels	rs149736458	4.31941e-06	1	86544353	C	T	0.00965509	-0.366391	0.0797302	8234	0.00255812	21.1124
		rs4679608	3.50781e-06	3	59763829	C	T	0.289212	-0.0790705	0.0170462	8231	0.00260728	21.5114
		rs78177823	4.63377e-06	4	37236899	T	G	0.0320459	-0.200196	0.043704	8285	0.00252626	20.978
		rs73830020	4.6672e-06	4	78404860	C	T	0.0927629	-0.123148	0.0268929	8263	0.00253128	20.964
		rs114844011	2.31237e-06	4	173813051	T	C	0.0108853	-0.352418	0.0746014	8268	0.00269185	22.3109
		rs12188546	4.80712e-06	5	83224791	A	G	0.00608421	-0.458095	0.100173	8218	0.00253828	20.9076
		rs369791636	3.92799e-06	5	150510287	A	G	0.0229045	-0.242488	0.0525418	8077	0.00263013	21.2943
		rs28367674	1.46409e-08	6	31269223	T	A	0.266077	-0.100782	0.017788	7915	0.00403927	32.0924
		rs9271536	6.86511e-21	6	32589978	T	A	0.819691	-0.186026	0.0198411	8283	0.0105013	87.8842
		rs9273371	2.02242e-09	6	32626565	T	C	0.278426	-0.10387	0.0173232	8223	0.0043531	35.9433
		rs12538419	1.70872e-06	7	106440208	A	G	0.0854944	-0.132234	0.0276342	8252	0.00276713	22.8922
		rs59383933	6.11197e-07	7	146759757	A	G	0.0295715	-0.227787	0.0456702	8285	0.00299363	24.8707
		rs200646214	3.28478e-06	8	65198374	AG	A	0.0160112	-0.289147	0.0621532	8213	0.00262824	21.6374
		rs13293260	7.20769e-07	9	3627959	C	T	0.165574	-0.104121	0.0210105	8084	0.00302873	24.5525
		rs7044812	2.40088e-06	9	4864885	C	T	0.6828	0.0778714	0.0165109	8285	0.00267767	22.2387
		rs13286569	4.32475e-07	9	15138303	A	G	0.0212402	-0.270749	0.0535705	8192	0.00310842	25.5374
		rs61837242	3.91464e-06	10	491604	A	T	0.00651221	-0.449236	0.0973245	7985	0.00266117	21.3008
		rs77608917	2.40515e-06	10	120110379	C	G	0.0136592	-0.317323	0.0672863	8163	0.00271718	22.2353
		rs11602522	1.23892e-06	11	109058427	A	G	0.00827307	-0.418948	0.0863934	8159	0.0028739	23.51
		rs11054967	4.74529e-08	12	12700317	A	G	0.0152269	-0.346898	0.0635274	8242	0.00360479	29.811
		rs3858729	2.28444e-06	12	45145669	T	C	0.748033	-0.0846321	0.0179059	8261	0.00269695	22.3343
		rs143002370	4.66767e-06	12	46651161	G	T	0.0119495	-0.328776	0.0717977	8243	0.00253741	20.964
		rs145396067	1.10643e-06	16	11924040	A	G	0.0660657	-0.154236	0.0316595	8098	0.00292223	23.7277
		rs180739443	4.8872e-06	17	59288375	G	C	0.00883219	-0.379847	0.0831254	8152	0.0025549	20.8758
		rs12953983	2.36272e-06	18	36563614	A	G	0.57707	-0.0742578	0.0157338	8142	0.00272834	22.2695
		rs8138890	1.09082e-06	22	17676785	G	A	0.501162	0.0751871	0.0154246	8175	0.00289808	23.7549
	Epstein-Barr virus ZEBRA antibody levels	rs869836	4.94144e-06	2	225812560	G	A	0.642515	0.0740297	0.0162088	7943	0.00261931	20.8546
		rs9790601	8.32681e-07	4	103529963	G	A	0.331918	-0.0813247	0.0165041	7889	0.00306835	24.2745
		rs4608857	5.30759e-07	4	139465751	A	G	0.0419809	-0.194999	0.0388843	7956	0.00315102	25.1424
		rs9272655	3.40665e-15	6	32608610	C	T	0.24955	-0.140796	0.0178787	7772	0.00791634	62.0008
		rs2647025	1.61203e-74	6	32635949	A	G	0.285607	0.310442	0.0169978	7955	0.0402436	333.477
		rs67838634	4.48842e-07	6	32662128	G	A	0.453576	0.0785583	0.0155654	7970	0.00318581	25.4656
		rs6457711	6.16347e-09	6	33045272	A	C	0.234584	-0.107355	0.0184705	7914	0.00425051	33.7736
		rs59214750	2.69983e-06	6	138178292	C	CT	0.0691387	-0.150733	0.0321226	7268	0.00302042	22.0128
		rs150993367	4.00156e-06	6	157377720	T	G	0.0108203	-0.349744	0.075845	7948	0.00266826	21.2587
		rs191639797	1.31532e-06	8	32230190	T	C	0.00571321	-0.501731	0.103719	7964	0.00292968	23.3946
		rs34770282	3.43072e-06	9	23820001	G	A	0.102028	-0.122113	0.0262993	7841	0.00274203	21.5538
		rs72764967	4.49127e-06	10	1600187	T	C	0.00669784	0.43718	0.0953033	7913	0.00265222	21.0375
		rs117187370	4.24959e-06	11	60220789	G	A	0.0138205	0.308618	0.0671086	7923	0.00266219	21.1435
		rs113103848	3.04318e-06	13	110500914	A	G	0.0968997	-0.122793	0.0263058	7967	0.00272749	21.7839
		rs185041258	6.26438e-07	21	30349670	C	T	0.00843558	-0.430261	0.0863478	7824	0.00316342	24.8228
		rs141016096	2.21438e-06	21	47495271	T	C	0.0104715	-0.366196	0.0773739	7592	0.00294173	22.3936
		rs7575	4.17553e-06	22	19423250	A	G	0.121598	-0.109395	0.0237688	7973	0.00264976	21.1773
	Anti-human herpes virus 6 IgG seropositivity	rs142041262	2.33898e-06	1	118119716	T	G	0.020709	-0.947028	0.20057	8716	0.00255133	22.2892
		rs2799671	2.04152e-06	1	201391030	T	C	0.0243056	-0.882115	0.185737	8640	0.0026038	22.5503
		rs10802654	1.43058e-06	1	238258404	T	C	0.00889701	-1.56784	0.32523	8486	0.00273106	23.2338
		rs116237397	1.55238e-06	3	64277654	A	G	0.00519132	-2.06974	0.430803	8572	0.00268549	23.0767
		rs77328788	1.97518e-06	9	36994012	T	C	0.126841	0.388492	0.0816854	8621	0.00261686	22.6139
		rs4372072	3.73772e-06	9	71956366	C	T	0.985853	1.13747	0.245916	8659	0.00246472	21.3898
		rs79076035	7.34752e-07	10	58025699	C	T	0.0165448	-1.13613	0.229431	8613	0.00283898	24.5161
		rs17719679	2.35642e-06	12	46334514	A	G	0.0379508	-0.692992	0.146815	8735	0.00254417	22.2749
		rs60297852	1.47438e-06	16	50608954	G	A	0.0381127	-0.697915	0.144956	8711	0.00265406	23.1757
		rs6070170	5.39053e-07	20	56171211	C	G	0.499764	-0.272997	0.0544702	8476	0.00295476	25.1128
	Anti-human herpes virus 6 E1A IgG seropositivity	rs146745312	4.11049e-06	1	10235480	T	C	0.110636	0.284498	0.0617707	7945	0.00266282	21.2072
		rs16841523	4.80398e-06	4	7985977	C	T	0.186905	-0.216788	0.0474044	8713	0.00239455	20.909
		rs17679276	2.29896e-06	4	115859877	T	C	0.221147	-0.212447	0.0449605	8578	0.00259612	22.3222
		rs138208203	1.24925e-08	4	151503448	C	A	0.00981518	-1.11951	0.196651	8711	0.00370666	32.4014
		rs62344121	3.11434e-06	4	171456864	C	T	0.0818679	0.318898	0.068387	8416	0.00257709	21.7397
		rs13361736	4.23836e-06	5	3000174	A	G	0.0867365	-0.303056	0.0658911	8693	0.00242754	21.1491
		rs11241888	5.45622e-07	5	125702505	T	A	0.946554	-0.414383	0.0827188	8719	0.00286999	25.0897
		rs2854018	6.37732e-07	6	31308562	T	C	0.141614	-0.268667	0.0539554	8622	0.0028675	24.7889
		rs113165271	1.30505e-07	6	92834137	G	C	0.0317231	-0.567206	0.107463	8653	0.00320923	27.8524
		rs28415870	1.29874e-06	11	124881141	T	A	0.68884	-0.195778	0.0404505	8441	0.00276747	23.4195
		rs2211552	3.41318e-06	14	62526860	T	C	0.120046	-0.263979	0.05684	8705	0.00247165	21.5641
		rs34997519	4.59409e-06	15	83396891	TTA	T	0.13437	-0.250949	0.0547622	8551	0.00244978	20.9946
		rs116984230	4.48574e-06	17	13508952	T	C	0.0199954	-0.620318	0.135219	8702	0.0024126	21.0404
		rs16942650	2.56852e-07	17	56162799	A	G	0.0761305	-0.359205	0.0697129	8735	0.00303024	26.5435
		rs2834013	2.77334e-06	21	34304254	G	A	0.365325	0.179239	0.0382422	8695	0.00252008	21.9624
	Human herpes virus 6 IE1A antibody levels	rs13079586	1.68265e-08	3	37806927	T	C	0.32642	0.102483	0.0181649	6798	0.00466045	31.8207
		rs192705333	2.7598e-06	3	51285957	A	G	0.00749809	0.473697	0.101046	6535	0.00335166	21.97
		rs12629953	5.58283e-07	3	117159867	T	C	0.0509307	0.193931	0.0387466	6823	0.00365814	25.0438
		rs3134605	6.73914e-08	6	32159956	C	T	0.219332	-0.110724	0.020512	6823	0.00425247	29.13
		rs3873444	1.13956e-08	6	32682724	T	C	0.0916019	0.168835	0.029576	6823	0.00475337	32.5776
		rs928349	2.09934e-06	6	37534942	C	T	0.926598	-0.155736	0.0328307	6805	0.00329576	22.4952
		rs2429218	1.27449e-06	7	139985625	C	T	0.38357	-0.0862056	0.0177975	6622	0.00353043	23.4543
		rs2196052	2.29132e-06	8	122079005	C	T	0.0446494	-0.195318	0.0413296	6775	0.00328567	22.3272
		rs143393609	2.51331e-06	10	132475691	T	C	0.0106493	0.393629	0.0836255	6761	0.00326637	22.1497
		rs2861184	3.04437e-06	11	38422885	T	C	0.897801	0.12988	0.0278247	6820	0.00318459	21.7819
		rs11218981	2.25511e-06	11	122971458	A	G	0.116965	0.124626	0.026353	6814	0.00327139	22.3578
		rs7147832	2.58114e-06	14	44455144	T	C	0.423269	-0.0813538	0.0173034	6803	0.00323879	22.0986
		rs142934408	3.07912e-06	15	42068453	C	G	0.00726339	-0.468936	0.100512	6815	0.00318376	21.7602
		rs60365187	1.87995e-06	18	13476929	G	A	0.0741609	0.154324	0.0323808	6823	0.00331797	22.7072
	Anti-human herpes virus 6 IE1B IgG seropositivity	rs6682671	4.83897e-06	1	17311882	T	C	0.657776	0.182298	0.0398757	8661	0.00240731	20.8952
		rs78392693	2.55535e-06	1	57183311	G	T	0.0211219	-0.630821	0.134113	8735	0.00252644	22.1193
		rs141225342	2.11727e-06	3	25094122	C	G	0.0116333	-0.866982	0.182834	8596	0.00260901	22.4805
		rs2647079	2.24715e-07	6	32566502	A	G	0.211161	0.240741	0.0464964	8664	0.00308462	26.8016
		rs36123841	2.32893e-06	7	46332623	T	C	0.0893083	-0.317772	0.0672881	8689	0.00256019	22.2974
		rs67198151	1.78169e-06	8	15708485	G	A	0.0747429	0.348824	0.0730257	8556	0.00265971	22.8118
		rs9550995	3.43445e-06	13	24190541	C	T	0.347033	-0.185285	0.0399066	8662	0.00248252	21.5522
		rs112811097	5.27911e-07	13	108695528	A	G	0.0566597	-0.417565	0.0832485	8604	0.00291559	25.1533
		rs79913790	1.71358e-06	14	106434951	T	C	0.155341	-0.249377	0.0521211	8697	0.00262527	22.8868
		rs117906134	2.12519e-06	16	10495742	A	G	0.0142907	-0.788419	0.166293	8537	0.00262615	22.4732
	Human herpes virus 6 IE1B antibody levels	rs140964443	8.31675e-07	1	50058904	T	C	0.13353	0.125443	0.0254563	6609	0.00366078	24.2756
		rs2678518	1.06172e-06	2	233272925	G	A	0.290741	-0.0919128	0.0188352	6750	0.00351543	23.8058
		rs13089359	2.12283e-06	3	42930458	T	C	0.0495057	0.183265	0.0386524	6878	0.00325782	22.474
		rs5017228	4.03027e-06	4	82544998	G	T	0.197395	0.0967196	0.0209812	6948	0.00304917	21.2443
		rs17861862	9.28718e-07	4	118321673	A	G	0.0165009	0.326747	0.0665991	6939	0.00345689	24.0636
		rs7711600	3.27666e-06	5	153734373	G	A	0.139203	0.114066	0.0245163	6803	0.00317192	21.6409
		rs3117313	1.00341e-06	6	29657808	A	G	0.080334	0.151279	0.0309302	6946	0.00343213	23.9148
		rs28752523	8.02793e-09	6	32584772	T	C	0.194244	0.124045	0.0215061	6932	0.00477636	33.2591
		rs60887930	3.06152e-07	10	3227125	T	C	0.100676	0.143989	0.028125	6948	0.00375819	26.2029
		rs7099471	1.50508e-06	10	72295830	A	C	0.668076	-0.0854566	0.0177644	6860	0.00336204	23.1347
		rs73070657	4.78971e-07	12	21889410	G	T	0.0550346	0.185543	0.036854	6932	0.00364314	25.3393
		rs478811	3.25124e-06	13	37493676	A	G	0.970767	-0.234703	0.0504274	6910	0.00312512	21.656
		rs4965796	2.92766e-06	15	98872043	T	A	0.591105	0.0797754	0.0170612	6948	0.00313686	21.8572
		rs115996658	2.44056e-06	16	12656880	A	T	0.195201	-0.100968	0.0214232	6793	0.00325926	22.206
		rs117298027	2.91969e-06	17	15011481	A	T	0.0355633	0.212172	0.0453708	6861	0.00317727	21.8623
		rs73027290	4.80847e-07	19	29483103	A	G	0.0251151	0.271543	0.0539439	6948	0.00363372	25.3319
		rs8100863	2.28757e-06	19	54789266	T	G	0.514303	-0.0807622	0.0170882	6782	0.00328275	22.3304
	Human herpes virus 6 p101k antibody levels	rs72644525	1.8049e-06	1	12751429	T	C	0.0301363	0.448815	0.09401	1908	0.0118046	22.7683
		rs72767766	2.12707e-07	1	237679337	C	T	0.213984	0.205954	0.0396991	1895	0.0140038	26.8856
		rs73062845	3.01313e-06	3	38152644	G	A	0.0293501	0.444501	0.0951837	1908	0.0113007	21.7854
		rs1398200	3.84361e-06	4	43350370	A	C	0.810418	-0.189404	0.0409994	1891	0.0111598	21.3188
		rs147962669	1.75299e-06	4	53923765	A	G	0.025957	0.486615	0.101802	1907	0.0118395	22.8246
		rs147947304	2.01442e-06	5	29311165	T	A	0.0141509	0.623718	0.131254	1908	0.0116967	22.5578
		rs10948679	1.5515e-06	6	52012873	T	C	0.58276	-0.156115	0.0324936	1891	0.0120596	23.0587
		rs9344626	2.10335e-06	6	87254097	T	C	0.0212344	0.544555	0.114807	1766	0.0125794	22.4727
		rs17505878	1.16264e-06	6	94768584	C	T	0.0107895	0.756941	0.155688	1900	0.0122883	23.6133
		rs497817	1.69488e-06	6	124945120	C	T	0.180745	-0.19672	0.0410966	1906	0.0118788	22.8891
		rs6966798	3.86645e-06	7	3281480	A	G	0.0827531	0.271425	0.0587699	1867	0.0112957	21.3071
		rs6593272	4.61251e-06	7	55737472	T	G	0.275991	0.163195	0.035619	1866	0.0111245	20.9693
		rs6964240	1.55438e-06	7	96194525	C	T	0.990299	-0.786576	0.16373	1907	0.0119578	23.0552
		rs142206117	1.7138e-06	10	63624305	C	G	0.0181962	0.578709	0.120954	1896	0.0119297	22.8677
		rs5799630	3.5464e-07	12	83853060	AT	A	0.984958	-0.680495	0.133645	1795	0.0142381	25.8976
	Anti-human herpes virus 7 IgG seropositivity	rs370135668	1.36472e-06	3	57495354	CA	C	0.0261438	-1.1615	0.240472	8721	0.00266798	23.3244
		rs141656540	4.5292e-07	4	94512802	T	C	0.956413	0.95506	0.189299	8374	0.0030305	25.4484
		rs12519381	3.02143e-06	5	27209087	A	T	0.00955924	-1.9806	0.42417	8735	0.00248982	21.7979
		rs9353859	6.02007e-07	6	92313979	G	T	0.34549	0.369738	0.0740873	8637	0.00287533	24.9
		rs77839024	2e-06	6	110550611	C	A	0.0650654	-0.710498	0.149471	8722	0.00258388	22.5898
		rs146737611	2.33632e-06	7	96041420	C	A	0.064733	-0.725207	0.153583	8257	0.00269305	22.2912
		rs189573254	1.89494e-06	10	84239604	T	G	0.0227925	-1.23716	0.259672	8709	0.00259958	22.6935
		rs112084454	3.08439e-06	17	32167818	CCA	C	0.0969815	-0.578964	0.124105	8481	0.00255956	21.7582
		rs78332643	2.45723e-06	20	53513219	A	T	0.0111137	-1.80746	0.383614	8593	0.00257681	22.1946
	Human herpes virus 7 U14 antibody levels	rs9826169	4.72228e-06	3	119254954	T	C	0.176128	-0.0929534	0.0203099	8156	0.00256167	20.9415
		rs4648052	3.57369e-06	4	103515055	T	G	0.375015	-0.0726648	0.0156783	8193	0.00261499	21.4755
		rs12520297	4.89936e-06	5	113286178	C	T	0.0464864	0.166373	0.0364131	8282	0.00251433	20.8711
		rs1058067	9.1763e-07	6	31321681	T	C	0.12503	-0.112994	0.0230199	8206	0.00292751	24.0879
		rs139299944	3.94764e-12	6	32602665	CT	C	0.341631	-0.111912	0.0161278	8275	0.00578516	48.1391
		rs79984539	1.34424e-06	6	33460609	G	A	0.054015	-0.162172	0.0335544	8294	0.00280845	23.3533
		rs2900649	1.60444e-06	10	91259206	A	G	0.0533784	-0.164186	0.0342213	8140	0.00281987	23.013
		rs75438046	5.75016e-09	11	118767564	A	G	0.026615	-0.27587	0.0473689	8266	0.00408647	33.9092
		rs12440425	3.97035e-06	15	84254223	C	T	0.042029	0.176283	0.0382149	8280	0.00256336	21.2741
		rs7185701	2.25899e-06	16	6716006	G	A	0.133194	-0.106685	0.0225609	8146	0.00273753	22.3556
		rs1808192	1.14716e-08	17	45794706	G	A	0.670645	0.0934344	0.0163708	8295	0.00391161	32.5663
		rs180067	8.14021e-07	17	67957774	A	G	0.0390136	-0.195876	0.0397156	8151	0.00297533	24.3183
		rs7347914	2.15981e-06	20	56707253	G	C	0.0675003	0.143902	0.0303727	8237	0.00271779	22.442
		rs505533	9.47144e-08	22	41864216	C	A	0.797999	-0.101707	0.0190585	8245	0.0034422	28.4721
		rs131806	2.81207e-06	22	50963965	G	C	0.569005	0.0717202	0.0153115	8253	0.00265145	21.9352
	Anti-helicobacter pylori IgG seropositivity	rs60696037	2.12774e-06	1	23082564	T	C	0.091749	-0.280636	0.0591946	8605	0.00260519	22.471
		rs113274990	3.8419e-06	1	153178237	A	G	0.0196678	0.5643	0.122149	8669	0.00245586	21.3373
		rs681900	2.33219e-06	2	75074967	C	T	0.240756	-0.186845	0.0395668	8735	0.00254642	22.2947
		rs10044474	6.87596e-07	5	67425603	G	T	0.0673898	0.340878	0.0686585	8436	0.00291344	24.6437
		rs17232730	9.0789e-07	8	129537746	C	G	0.121486	-0.258936	0.0527299	8573	0.00280491	24.1085
		rs111575036	4.72303e-06	10	45194547	T	C	0.0182427	-0.579665	0.126655	8661	0.00241264	20.9416
		rs11201988	4.64945e-06	10	88113475	A	G	0.117772	0.251189	0.0548445	8215	0.00254695	20.9715
		rs117165707	4.95772e-06	11	24936924	A	G	0.00870063	0.843159	0.184637	8735	0.00238168	20.8488
		rs74347185	6.43557e-07	12	75543807	A	G	0.0529479	0.377561	0.075851	8735	0.00282852	24.7715
		rs76753623	7.25919e-07	15	61751677	G	A	0.0393818	0.42776	0.0863411	8735	0.0028021	24.5395
		rs7281117	4.28925e-06	21	38107306	C	G	0.43845	0.160051	0.0348176	8156	0.00258415	21.1258
	Helicobacter pylori CagA antibody levels	rs116037477	3.84325e-06	4	138050360	C	T	0.0424974	0.509214	0.110227	953	0.0219035	21.2967
		rs9270475	1.84009e-06	6	32559007	T	A	0.243213	0.259262	0.0543499	884	0.0250952	22.7037
		rs61860863	8.19315e-07	10	81768909	G	A	0.120507	-0.325555	0.0660261	946	0.0250557	24.2604
		rs117537486	4.37981e-06	11	94351805	C	G	0.0307203	0.606479	0.132059	944	0.0218538	21.0462
		rs117412852	3.9125e-06	13	80693016	A	C	0.0204617	-0.735307	0.159296	953	0.0218691	21.2625
		rs11858369	4.27974e-07	15	90495509	G	A	0.0683807	0.445162	0.0880451	914	0.0272082	25.5079
	Helicobacter pylori Catalase antibody levels	rs58679787	3.18788e-06	2	16452055	T	C	0.0111695	0.787932	0.169145	1522	0.0140571	21.6715
		rs190890483	3.55452e-06	2	157083346	A	G	0.0122112	-0.732505	0.158008	1515	0.0139873	21.4629
		rs9838549	2.38673e-06	3	18609345	G	A	0.369266	0.171342	0.0363199	1526	0.0143746	22.2264
		rs150862330	2.11762e-06	4	184338130	AT	A	0.120751	0.263148	0.0554946	1412	0.0156748	22.4535
		rs113440882	2.56024e-06	5	76002277	G	A	0.106221	-0.272702	0.0579814	1511	0.0144286	22.0914
		rs6456714	3.78271e-06	6	26335346	G	C	0.631631	0.167976	0.0363351	1508	0.0139743	21.3435
		rs11445884	7.01295e-07	6	80606414	TC	T	0.622503	-0.183495	0.0369875	1502	0.0161217	24.5788
		rs77162569	3.77233e-07	7	148264987	T	C	0.0252294	-0.556237	0.109493	1526	0.0166306	25.7737
		rs71526227	4.42675e-06	8	132922644	C	G	0.0141169	0.692634	0.150892	1523	0.0136461	21.0428
		rs927062	2.15886e-06	14	33095049	G	A	0.213718	-0.200782	0.0423774	1509	0.0146581	22.4184
	Helicobacter pylori GroEL antibody levels	rs114214660	4.16607e-06	3	132816307	T	C	0.00858779	-0.680698	0.147884	2620	0.00802172	21.1707
		rs3104037	1.38651e-06	6	107139657	T	C	0.613619	0.136746	0.0283298	2592	0.00890883	23.2813
		rs75165012	2.45643e-06	7	23347414	C	A	0.0190259	-0.462936	0.0982522	2628	0.00837681	22.1833
		rs61680606	3.59889e-06	10	128939945	C	A	0.225838	0.150436	0.0324684	2566	0.00829673	21.4508
		rs7099832	6.77587e-07	10	130790371	C	G	0.4356	-0.138223	0.0278244	2632	0.00928902	24.6592
		rs117341694	1.58594e-06	13	66889675	A	G	0.0130287	0.559459	0.116552	2648	0.00862614	23.0234
		rs1367344	1.92311e-06	18	71479072	C	T	0.223984	-0.158363	0.0332602	2460	0.00913143	22.6519
	Helicobacter pylori OMP antibody levels	rs6704004	3.89509e-06	1	40066276	G	A	0.0897586	0.222134	0.0481133	2568	0.00823218	21.2991
		rs703135	1.05359e-06	1	158678095	A	G	0.417825	-0.137754	0.0282205	2519	0.00937049	23.8086
		rs143477841	3.17996e-06	2	24042805	A	G	0.0121188	-0.583965	0.125346	2558	0.00841362	21.6877
		rs1156822	1.67262e-06	2	41824828	T	A	0.543158	-0.133762	0.0279286	2514	0.00904185	22.9204
		rs188020475	3.3601e-06	5	61147531	G	A	0.0105263	-0.621765	0.133785	2565	0.00835042	21.5824
		rs3129783	2.60171e-08	6	32655730	G	A	0.542101	0.155216	0.0278849	2494	0.0122709	30.959
		rs6899857	3.2081e-06	6	32770482	C	T	0.326467	0.135199	0.0290312	2573	0.00835857	21.671
		rs60949128	3.35554e-07	8	41936404	A	C	0.0644654	-0.288927	0.0566268	2544	0.0101296	26.013
		rs118094680	4.49047e-06	19	9779026	A	G	0.0405774	0.322176	0.0702325	2563	0.00814349	21.0267
		rs1892331	7.62889e-07	20	59326926	G	A	0.0323209	0.378648	0.0765776	2568	0.009431	24.4303
	Helicobacter pylori UREA antibody levels	rs9289888	3.6135e-06	3	152849257	T	C	0.0663034	0.266423	0.0575122	2202	0.00965149	21.4402
		rs145625743	4.84823e-06	4	32143028	A	G	0.0180036	-0.505859	0.110661	2194	0.00943445	20.8773
		rs71569678	2.3672e-08	6	23380648	C	A	0.0603448	0.343329	0.0614981	2204	0.013944	31.1389
		rs146188311	2.16503e-06	8	25029482	A	C	0.00957592	0.72183	0.152369	2193	0.0101302	22.4223
		rs75477465	3.90436e-06	8	68794331	A	G	0.034029	0.371461	0.0804653	2204	0.00957676	21.2919
		rs61907106	1.38018e-07	12	4003258	A	G	0.0481955	-0.370717	0.0703733	2189	0.0125185	27.725
		rs12820262	2.33506e-07	12	129244638	A	G	0.177117	0.203728	0.0394023	2137	0.0123553	26.7086
		rs60386004	2.87668e-06	14	80136052	T	A	0.158161	0.190974	0.0408112	2175	0.00996736	21.8771
		rs143570118	4.54592e-06	17	76370080	T	C	0.0292079	0.425504	0.0928092	2020	0.0102986	20.9988
		rs117994655	1.04914e-06	19	8188056	A	G	0.0325092	0.405189	0.0829933	2184	0.010796	23.8139
		rs134748	4.29459e-06	22	26543287	T	G	0.653005	-0.141186	0.0307153	2196	0.00952978	21.1095
	Helicobacter pylori VacA antibody levels	rs72645538	3.99483e-06	1	9453174	G	A	0.011992	0.763624	0.165586	1501	0.0139708	21.2389
		rs113063793	1.37667e-06	1	217309978	T	A	0.0562419	0.3681	0.0762371	1538	0.0149317	23.2827
		rs34543257	2.95209e-06	2	181881025	G	T	0.00718954	0.985045	0.210744	1530	0.0140784	21.8189
		rs113845906	3.94705e-06	3	94372336	A	G	0.0450658	0.393219	0.0852202	1520	0.0138134	21.2624
		rs80049396	4.41314e-06	4	41011406	G	T	0.0427825	0.408339	0.088945	1531	0.0135796	21.049
		rs1530120	1.31847e-07	5	124625034	A	T	0.808852	-0.239883	0.0454647	1525	0.0179277	27.8023
		rs372744619	4.5103e-07	6	32434141	G	A	0.0105194	0.883718	0.175131	1521	0.016465	25.429
		rs75857905	6.05534e-07	6	38911670	G	A	0.00812216	0.986364	0.19769	1539	0.0159183	24.8622
		rs77497849	2.74278e-06	7	32049959	G	A	0.119223	0.25442	0.0542567	1493	0.014514	21.9591
		rs7019543	2.18257e-06	9	110365310	T	G	0.320078	0.181782	0.0383851	1534	0.0144095	22.398
		rs59104649	8.13186e-07	10	129150690	T	A	0.0140156	0.730812	0.148172	1534	0.0156106	24.2948
		rs11044935	2.35292e-06	12	20062085	T	A	0.0393674	0.430443	0.0911863	1486	0.0147737	22.2529
		rs148556020	1.16967e-06	12	28904914	A	T	0.0168831	0.672561	0.138367	1540	0.01511	23.5958
		rs73500239	2.14906e-06	16	1332341	C	G	0.144805	0.238885	0.0504096	1540	0.0143729	22.4278
		rs9606224	4.42015e-07	22	20034187	T	C	0.0298408	0.519954	0.102963	1508	0.0166297	25.4678
		rs133537	1.64135e-06	22	48595971	C	T	0.615079	-0.177229	0.036975	1512	0.0149676	22.9445
	Anti-herpes simplex virus 1 IgG seropositivity	rs78861723	1.63933e-06	1	59847343	G	A	0.0628852	-0.349005	0.0728086	7951	0.00288153	22.9715
		rs199741519	2.61146e-07	1	246141315	TA	T	0.0204246	-0.61424	0.119281	8666	0.00305062	26.5114
		rs34811474	1.52578e-06	4	25408838	A	G	0.236176	-0.189012	0.0393135	8735	0.00263928	23.1098
		rs72681141	1.61905e-06	8	103173201	G	A	0.0531769	-0.35813	0.0746734	8735	0.0026263	22.9959
		rs10283891	1.83483e-06	9	78509529	C	T	0.20933	0.193797	0.0406214	8735	0.00259891	22.7554
		rs148961785	8.0944e-07	11	20689821	AG	A	0.0121752	-0.773868	0.156873	8583	0.00282728	24.3297
		rs61940663	4.55367e-07	12	105545474	T	G	0.024478	-0.546448	0.108331	8620	0.0029431	25.4385
		rs4801449	1.12621e-06	19	57758373	C	G	0.176653	-0.212902	0.0437333	8712	0.00271292	23.6938
		rs9616098	1.66167e-06	22	47091231	A	G	0.0196337	-0.583022	0.121698	8735	0.0026206	22.9458
	Herpes simplex virus 1 mgG-1 antibody levels	rs200704754	1.15478e-06	1	161080633	CT	C	0.317877	-0.0968719	0.0199192	5812	0.00405287	23.643
		rs3001299	8.65807e-07	1	248319902	T	C	0.987279	0.398683	0.0810345	5935	0.00406188	24.1974
		rs139184392	2.98103e-06	6	7195966	T	C	0.00509097	-0.59916	0.128241	5991	0.00363039	21.8216
		rs141814236	3.71565e-06	7	126478820	C	G	0.0155321	-0.341609	0.0738346	6052	0.00352457	21.3991
		rs143764817	2.2374e-06	8	76266158	A	C	0.0170634	-0.330033	0.0697641	6007	0.00371174	22.3721
		rs147592315	1.94866e-06	8	103691824	T	C	0.0306411	-0.252928	0.053151	6005	0.00375685	22.6374
		rs13300961	1.88326e-06	9	13808308	C	G	0.013099	-0.380352	0.0798125	6031	0.00375153	22.7031
		rs188293941	3.64583e-06	10	14873548	C	T	0.005998	-0.547114	0.118151	6002	0.00355989	21.4356
		rs76385134	2.2204e-07	10	91194591	C	A	0.0133322	-0.412161	0.0795697	6038	0.00442405	26.8222
		rs2181751	4.88943e-06	13	22104378	T	C	0.711255	0.0931658	0.0203887	5775	0.00360259	20.8729
		rs1330604	9.44005e-07	13	61868177	G	A	0.0137099	-0.384445	0.0784107	6054	0.00395507	24.0311
		rs2762088	4.60077e-06	13	94065186	G	T	0.762116	0.0976845	0.0213182	5963	0.0035088	20.9896
		rs117930697	4.92253e-06	14	67396894	G	A	0.0168959	-0.326609	0.0714984	5889	0.0035309	20.8601
		rs11844818	4.4613e-06	14	95258798	G	C	0.51856	-0.0836565	0.0182312	5873	0.00357236	21.0485
		rs75210946	3.988e-06	15	73300794	C	T	0.0158888	-0.335289	0.0726991	6042	0.00350811	21.2636
		rs8035180	4.1739e-06	15	100995603	T	C	0.551368	-0.0837574	0.0181981	5996	0.00352047	21.1763
		rs117656763	1.0105e-06	16	3789997	C	T	0.0305918	-0.259065	0.052983	5982	0.00398076	23.9001
		rs10642613	2.64252e-06	19	46488997	CATAT	C	0.489501	0.0853864	0.0181797	5953	0.003692	22.0525
		rs117382812	2.22003e-06	22	49742112	A	G	0.00904114	-0.455797	0.0963163	6028	0.00370135	22.3872
	Anti-herpes simplex virus 2 IgG seropositivity	rs78903036	4.84403e-06	3	32356398	T	G	0.0361191	0.524841	0.114809	8735	0.00238673	20.8932
		rs114258283	1.34731e-06	3	141488902	A	G	0.0173205	0.809064	0.167416	8718	0.00267173	23.3492
		rs12515138	3.45346e-06	5	18792568	C	T	0.0890097	-0.345694	0.0744737	8735	0.00246062	21.5416
		rs12514634	4.89137e-06	5	30074381	G	A	0.487819	0.191882	0.0419928	8702	0.00239364	20.8746
		rs62406531	4.58868e-06	6	36958178	G	C	0.24203	-0.226929	0.049518	8689	0.00241121	20.9968
		rs148649427	8.22536e-07	7	155815178	AT	A	0.122125	0.322046	0.0653245	8610	0.00281486	24.2987
		rs7979797	3.33173e-06	12	23229150	T	C	0.336196	0.208955	0.044944	8675	0.00248549	21.6104
		rs56368930	4.10794e-06	14	33539312	C	G	0.00804746	1.16076	0.252018	8512	0.00248605	21.209
		rs7503464	3.75456e-09	17	3708034	A	G	0.516256	-0.248929	0.0422296	8735	0.00396214	34.739
		rs715495	2.46344e-06	22	25473908	C	G	0.474362	-0.199266	0.0422968	8659	0.00255665	22.1897
	Herpes simplex virus 2 mgG-1 antibody levels	rs12470262	2.62284e-06	2	236559953	C	A	0.299852	0.187834	0.0399788	1349	0.0161001	22.0417
		rs187799730	3.19008e-06	3	75492508	C	T	0.0100972	0.880961	0.189121	1337	0.0159702	21.6662
		rs62265318	9.61062e-08	3	128752986	A	G	0.0344176	0.56226	0.105412	1322	0.0210676	28.4077
		rs144468322	2.34739e-07	4	13996432	T	C	0.0123967	-0.884786	0.171155	1331	0.0196828	26.6836
		rs72691232	1.3429e-06	4	162752097	A	G	0.0182972	0.669821	0.138585	1339	0.0171472	23.3258
		rs9360362	2.03162e-06	6	69525365	A	G	0.240545	-0.206573	0.0434868	1322	0.0167823	22.5307
		rs7765276	4.26094e-07	6	159549389	A	G	0.283914	-0.213157	0.0421515	1349	0.018604	25.5346
		rs12538729	2.1256e-06	7	151000447	G	A	0.0126019	0.777728	0.164039	1349	0.0163898	22.4449
		rs58215382	2.26554e-06	8	88767341	A	C	0.525765	-0.17745	0.0375304	1339	0.0164215	22.3222
		rs374101502	2.49426e-06	12	128181190	G	A	0.0646971	-0.354774	0.075346	1337	0.0163121	22.1377
		rs73173691	4.71544e-07	13	36301538	T	A	0.0256315	-0.578879	0.114913	1346	0.0185046	25.3391
		rs56250936	2.65552e-06	15	36400290	C	G	0.114551	0.280991	0.0598386	1292	0.0167807	22.0165
	Anti-polyomavirus 2 IgG seropositivity	rs6727186	3.19122e-06	2	69103817	T	C	0.495872	-0.14704	0.0315664	8236	0.00262762	21.6928
		rs12629858	4.26023e-06	3	28189688	C	T	0.570933	-0.14389	0.0312923	8656	0.00243674	21.1391
		rs9879204	3.72009e-06	3	132488754	C	T	0.32852	-0.15209	0.032874	8657	0.00246636	21.3991
		rs72678874	2.74926e-06	4	112452339	A	G	0.0851516	0.257989	0.0550234	8708	0.00251822	21.979
		rs17843569	3.64697e-46	6	32614943	G	C	0.842622	0.598637	0.0419672	8702	0.0228481	203.426
		rs17587	3.62994e-08	6	32825090	A	G	0.278935	0.18686	0.0339253	8735	0.00346112	30.3309
		rs73086452	2.02638e-06	7	28406935	A	G	0.2474	-0.172278	0.0362632	8460	0.00266072	22.5644
		rs2354335	3.70269e-06	7	138731687	G	A	0.480919	-0.141308	0.0305371	8726	0.00244793	21.4081
		rs111840884	4.36409e-06	8	4387962	C	T	0.0774835	-0.262622	0.0571757	8647	0.00243397	21.093
		rs12600608	2.2361e-06	17	48834194	G	A	0.0544383	0.320902	0.0678322	8652	0.00258009	22.3755
		rs681343	1.75812e-14	19	49206462	T	C	0.519748	0.233583	0.0304653	8735	0.00668491	58.7722
	Polyomavirus 2 JC VP1 antibody levels	rs1610401	3.87327e-08	1	204633500	C	G	0.974057	-0.346256	0.0629953	4876	0.00615789	30.1995
		rs78079263	3.11427e-06	2	14452287	A	G	0.0285628	0.274176	0.0587966	4989	0.00433962	21.736
		rs114638729	3.12629e-06	2	80173629	G	A	0.0218724	0.319107	0.0684436	4892	0.0044238	21.7285
		rs12330321	4.52971e-06	3	98791048	A	G	0.139769	-0.131863	0.0287566	4926	0.00425037	21.0181
		rs73810844	1.28043e-06	4	41147682	A	G	0.159214	0.131044	0.0270597	4987	0.00468071	23.4431
		rs116640755	4.32985e-24	6	32532556	T	G	0.764171	0.236577	0.0233683	4781	0.0209875	102.449
		rs9274473	5.23183e-07	6	32633676	T	C	0.61879	0.102743	0.0204765	4811	0.00520584	25.1659
		rs6951410	2.40968e-06	7	141816117	A	C	0.381585	-0.100443	0.0213	4670	0.00473915	22.2277
		rs7853161	1.4062e-06	9	94628908	A	G	0.0494186	0.219891	0.0455815	4988	0.00464397	23.2629
		rs151074546	2.13515e-06	10	5492515	T	G	0.0294947	0.277222	0.0584832	4967	0.00450338	22.4604
		rs79998883	1.60234e-06	12	23866001	A	G	0.0392057	0.246965	0.0514721	4910	0.00466674	23.0118
		rs9589460	3.47479e-06	13	92899145	C	T	0.250203	-0.105239	0.022678	4914	0.00436325	21.5262
		rs55703686	2.03652e-06	17	37473730	A	G	0.0135379	0.406611	0.0856064	4986	0.00450436	22.5513
		rs2598431	1.25827e-06	17	74040482	G	A	0.0658449	0.194835	0.0402035	4989	0.00468547	23.4764
		rs480828	4.64529e-06	18	306394	C	A	0.47715	0.0916832	0.0200173	4989	0.00418729	20.9698
	Anti-Merkel cell polyomavirus IgG seropositivity	rs6692568	7.06754e-07	1	91519831	T	C	0.438234	0.162784	0.0328226	8516	0.00287998	24.591
		rs12128565	4.16199e-06	1	231207008	A	G	0.218728	0.18098	0.0393167	8490	0.00248953	21.1838
		rs1601340	6.9008e-07	2	156126638	C	T	0.893651	-0.261886	0.0527556	8505	0.00288906	24.6369
		rs116104592	1.36592e-06	2	206214239	C	G	0.0154104	-0.640415	0.132593	8663	0.00268563	23.3228
		rs55792153	3.98042e-10	5	138854203	C	A	0.744936	-0.230404	0.0368364	8688	0.00448285	39.1134
		rs3129718	4.47635e-31	6	32659838	C	T	0.852088	0.52604	0.045376	8620	0.0153518	134.364
		rs9275382	3.08864e-07	6	32668831	C	T	0.106355	-0.266579	0.052087	8702	0.00300102	26.1875
		rs13225445	3.87346e-06	7	541774	A	G	0.0265073	-0.47052	0.101887	8243	0.00258054	21.3213
		rs201058195	4.76112e-06	11	87011963	GGCC	G	0.0321921	0.420323	0.0918728	8558	0.00243983	20.9262
		rs60365179	2.22651e-06	15	101707952	C	A	0.01974	0.558604	0.118056	8384	0.00266331	22.3835
		rs4843511	3.99111e-07	16	87059734	T	C	0.0629326	-0.337856	0.0666464	8668	0.00295601	25.6927
		rs184295	1.03335e-06	17	6603666	A	G	0.0705808	-0.307016	0.0628464	8678	0.00274251	23.8595
	Merkel cell polyomavirus VP1 antibody levels	rs143447099	4.63709e-06	1	239430363	A	T	0.0236764	-0.276445	0.0603516	5723	0.00365281	20.9743
		rs7571141	4.85926e-06	2	239680331	C	T	0.102217	-0.139411	0.0305006	5728	0.00363407	20.8846
		rs7618405	9.5044e-08	3	18250509	A	C	0.211461	0.122373	0.0229337	5715	0.00495734	28.4624
		rs200722405	8.16583e-08	5	7666097	G	A	0.272507	-0.115731	0.0215778	5376	0.00532241	28.7557
		rs7444313	8.91912e-15	5	138865423	A	G	0.726514	-0.160515	0.0207015	5695	0.0104466	60.1001
		rs396502	7.19723e-17	6	29906750	G	T	0.0372109	-0.403376	0.0483446	5751	0.0119607	69.5942
		rs28393149	1.76331e-18	6	32525640	G	C	0.11801	0.25629	0.0292185	5508	0.0137762	76.9112
		rs2097431	9.81013e-10	6	32590833	G	A	0.83895	0.154528	0.0252809	5638	0.00658318	37.3487
		rs62481806	4.39766e-06	7	146794428	T	G	0.0953662	-0.14505	0.0315899	5762	0.00364569	21.076
		rs141069040	1.26804e-06	10	33377094	C	T	0.0164605	-0.352948	0.0728524	5741	0.00407169	23.4629
		rs9591402	4.37043e-06	13	51907799	T	C	0.0144147	-0.357947	0.0779341	5758	0.00365025	21.0878
	Anti-Toxoplasma gondii IgG seropositivity	rs202134566	4.09385e-08	1	88455717	TA	T	0.0139717	0.827801	0.150873	8553	0.00350739	30.0973
		rs1059704	5.50679e-07	1	206648378	A	G	0.711245	-0.196683	0.0392757	8199	0.00304929	25.0715
		rs13105526	3.01131e-06	4	189076833	C	G	0.832334	0.215949	0.0462413	8669	0.00250947	21.8043
		rs7727080	5.73312e-07	5	144230668	G	A	0.171693	0.227176	0.0454352	8687	0.00286961	24.9942
		rs56064451	1.79589e-06	6	36980701	G	C	0.105641	0.265933	0.0556912	8704	0.00261286	22.7967
		rs78388266	2.16132e-06	7	57883125	G	A	0.00938586	0.867537	0.183113	8630	0.00259417	22.4407
		rs6996151	3.1447e-06	8	136742114	A	G	0.0930805	-0.275005	0.0589995	8729	0.00248279	21.7213
		rs117643464	4.19621e-06	13	101945205	A	T	0.0277159	-0.490474	0.106592	8533	0.00247517	21.1681
		rs118101855	6.19459e-07	15	58283358	G	A	0.0107644	0.848075	0.170124	8686	0.00285284	24.8449
		rs72832765	1.8446e-07	17	6811380	G	T	0.0381538	0.475165	0.0911264	8623	0.00314322	27.1831
		rs4356554	6.6543e-08	18	5910953	T	C	0.0519814	0.422354	0.07821	8580	0.00338741	29.156
		rs138066328	4.23426e-06	18	32005865	T	C	0.0175838	0.602454	0.130981	8559	0.00246568	21.1509
	Toxoplasma gondii p22 antibody levels	rs111795967	1.91076e-06	1	153847622	A	G	0.0250784	0.586913	0.123233	1276	0.0174659	22.6471
		rs56226606	1.24326e-06	1	219204781	A	C	0.144028	0.267659	0.0552033	1281	0.0180213	23.4723
		rs74963268	2.67392e-06	1	231367963	T	C	0.113016	0.287447	0.0612318	1283	0.0168865	22.0031
		rs145278907	1.91602e-06	3	84145105	T	C	0.0232372	0.603845	0.126803	1248	0.0178466	22.641
		rs187264632	5.66102e-07	4	12781350	G	C	0.00510605	1.36057	0.271981	1273	0.0192789	24.9851
		rs114155328	4.04503e-06	4	83641161	A	G	0.0956113	0.301327	0.0653772	1276	0.0163758	21.2101
		rs114521655	1.26554e-06	4	96303295	T	C	0.0477308	0.442299	0.0912881	1278	0.0180371	23.4382
		rs147859115	1.01582e-07	6	104576285	T	C	0.00746269	1.19908	0.225226	1273	0.0217805	28.2993
		rs35572225	4.87074e-07	7	123509744	TG	T	0.159671	0.272634	0.0541872	1215	0.0204096	25.2727
		rs139859109	1.31907e-07	8	240804	G	A	0.00801688	1.18923	0.225397	1185	0.0229526	27.7909
		rs77965248	2.25379e-06	10	113097112	C	A	0.0169158	0.716561	0.151518	1271	0.0172925	22.3303
		rs72930159	4.49642e-06	11	63258123	T	C	0.0479345	-0.410508	0.0894936	1283	0.016135	21.0079
		rs17811389	3.66504e-06	11	75946352	T	C	0.0117279	0.835621	0.180498	1279	0.0164811	21.399
		rs143874551	2.92532e-07	11	87933554	T	C	0.00780031	1.12703	0.21977	1282	0.0201014	26.2577
		rs112698198	4.95018e-06	12	72767413	A	G	0.03362	0.492169	0.107769	1279	0.0160452	20.8239
		rs74920744	1.97428e-06	13	73857735	A	T	0.0132502	0.807272	0.169736	1283	0.0173251	22.5847
		rs144983967	3.23081e-06	15	66957892	A	T	0.0109718	0.869063	0.186672	1276	0.0167024	21.6403
		rs112090875	2.20227e-06	17	1480409	T	C	0.0145784	0.750752	0.15859	1269	0.0173531	22.3747
		rs78755026	1.88443e-06	17	9323684	A	G	0.022993	0.62025	0.130156	1283	0.0173924	22.674
		rs4121993	1.17965e-07	18	49921872	C	T	0.797308	0.257291	0.0485765	1263	0.0217296	28.0097
		rs193166830	1.38926e-06	21	46153278	T	A	0.00516283	1.31367	0.272177	1259	0.0181669	23.2584
	Toxoplasma gondii sag1 antibody levels	rs55710143	3.83866e-07	1	5090490	G	C	0.0381648	0.310501	0.0611609	3629	0.00705209	25.7596
		rs34863121	3.0802e-06	1	109823458	T	C	0.0127438	0.472729	0.101327	3845	0.00562894	21.7545
		rs76488573	1.31173e-06	2	3080866	A	G	0.0492296	0.25606	0.0529271	3829	0.00607568	23.3938
		rs80071386	1.01364e-06	2	118919931	A	T	0.0111344	0.51271	0.104871	3817	0.006223	23.8894
		rs540392	2.90818e-06	3	10488641	A	C	0.536792	-0.10717	0.0229134	3778	0.00575702	21.8644
		rs6550258	2.36778e-06	3	34241097	G	C	0.767666	-0.129963	0.0275392	3637	0.00608614	22.2586
		rs4342072	2.32945e-06	3	80480149	C	G	0.978272	-0.367574	0.0778343	3797	0.00583934	22.2904
		rs823970	3.17917e-06	3	135083504	C	T	0.529536	-0.105209	0.0225824	3792	0.00569139	21.6938
		rs112511265	3.82085e-06	4	166035678	C	T	0.0792066	0.193586	0.0418936	3756	0.00565282	21.3413
		rs56003285	4.77738e-06	4	184233006	G	A	0.00681342	0.632533	0.138279	3816	0.00545344	20.9135
		rs148929820	4.77684e-10	5	120890753	A	G	0.0254193	0.450908	0.0724204	3816	0.0100567	38.746
		rs7736504	1.48557e-06	5	170210490	A	G	0.00611501	0.699368	0.145303	3843	0.00599214	23.1545
		rs34697429	1.13398e-07	6	32588432	T	A	0.0351812	0.328346	0.0619073	3752	0.00744171	28.1157
		rs72899128	3.21841e-06	6	79445474	T	G	0.0201255	0.379265	0.0814509	3826	0.00563501	21.6704
		rs143797072	2.6868e-06	6	117997633	G	A	0.0540904	0.238872	0.0508951	3716	0.00589299	22.0163
		rs117642724	2.73137e-06	8	13421695	G	C	0.0272655	0.325377	0.069376	3796	0.00576129	21.985
		rs149988186	4.9606e-06	8	66673257	A	T	0.0140845	0.437275	0.0957581	3834	0.00540942	20.8416
		rs34970068	5.60713e-07	8	100843712	G	T	0.0120545	0.522749	0.10446	3816	0.00651984	25.0299
		rs146240117	3.11886e-06	8	120982959	G	T	0.00561651	0.70811	0.151863	3828	0.00564763	21.7305
		rs11506229	5.29731e-07	9	23094037	G	C	0.0311198	0.321683	0.0641413	3840	0.0065075	25.1394
		rs10869437	1.51174e-06	9	77314098	T	G	0.121833	0.163361	0.033965	3829	0.00600527	23.121
		rs75136602	2.29332e-06	9	93969277	A	G	0.0798474	0.198427	0.041989	3801	0.00584102	22.3204
		rs2279204	8.96899e-08	10	3170838	C	T	0.0566701	0.261326	0.0488783	3838	0.00739274	28.5698
		rs2268356	1.19479e-06	10	124265326	T	C	0.515001	-0.112158	0.0230945	3833	0.00611562	23.5731
		rs17711616	1.93708e-06	11	109651529	G	A	0.150013	0.149407	0.0313889	3833	0.00587613	22.6445
		rs3847677	1.23877e-06	12	28846917	G	T	0.71451	0.120664	0.0248825	3825	0.00611046	23.5039
		rs2093705	1.50488e-06	13	43265382	C	T	0.580544	-0.111554	0.0231893	3824	0.00601529	23.1296
		rs77799120	3.5728e-06	13	89566445	C	T	0.00666489	0.653441	0.140986	3751	0.00569421	21.4699
		rs45508391	8.90142e-07	14	102474751	A	G	0.0539332	-0.245786	0.0500125	3801	0.00631406	24.1395
		rs149699011	4.97064e-06	15	77497182	T	G	0.00939457	0.537988	0.117824	3832	0.00541123	20.8378
		rs12930749	2.70164e-07	16	27727779	G	A	0.163786	0.156389	0.0304072	3819	0.00687879	26.4382
		rs181020477	3.74054e-07	17	13158618	T	G	0.00521648	0.799392	0.157308	3834	0.00669038	25.8102
		rs11881343	9.04107e-08	19	15301857	T	A	0.0178522	0.463093	0.0866402	3613	0.00784529	28.5533
		rs77658816	3.06931e-06	19	41795940	A	G	0.100366	-0.174758	0.0374524	3821	0.00566592	21.7614
		rs117000365	2.52537e-06	21	33745279	T	C	0.0114883	0.502544	0.106786	3830	0.00574932	22.1357
		rs139610237	1.55928e-06	22	33867744	C	G	0.0162797	0.437745	0.0911308	3747	0.00612015	23.0611
	Anti-varicella zoster virus IgG seropositivity	rs75651344	4.67016e-07	1	153186966	T	A	0.054108	-0.480389	0.0953268	8520	0.00297183	25.3895
		rs699242	2.42848e-06	1	183546473	A	G	0.826903	-0.265112	0.0562388	8605	0.00257582	22.217
		rs145339536	4.48409e-06	2	107285209	A	G	0.0228928	-0.66461	0.144872	8649	0.00242741	21.0409
		rs374456069	8.81095e-07	4	3942486	G	A	0.044164	-0.522022	0.106178	8559	0.00281618	24.1661
		rs9261245	1.71859e-07	6	30018516	A	G	0.346141	-0.233518	0.0446715	8732	0.00311967	27.32
		rs1766	9.13043e-12	6	32627795	G	A	0.470281	0.291664	0.0427685	8698	0.00531842	46.4962
		rs62473135	3.80102e-06	7	111927340	C	G	0.102007	-0.325315	0.0703844	8671	0.00245764	21.3577
		rs145749545	2.08349e-06	8	11270300	T	G	0.0173788	-0.797598	0.168087	8660	0.00259331	22.5112
		rs78192503	4.41554e-06	11	3231668	A	T	0.336073	-0.213709	0.0465516	8272	0.00254133	21.0703
		rs77591080	2.7869e-06	12	25122434	A	G	0.0233559	-0.670402	0.143067	8713	0.0025138	21.9529
		rs143711261	6.46249e-07	14	67149922	T	C	0.0101311	-1.14164	0.22939	8390	0.00294352	24.7631
		rs139359209	2.0229e-06	16	71557990	G	C	0.00925181	-1.12859	0.237543	8701	0.00258758	22.5677
		rs77266793	4.06133e-06	18	6422101	T	A	0.0119145	-0.939865	0.203954	8561	0.00247438	21.2307
	Varicella zoster virus glycoproteins E and I antibody levels	rs192164005	4.40891e-06	1	63449614	A	C	0.0148253	0.30968	0.0674521	7386	0.0028457	21.0726
		rs73064196	2.38627e-06	3	36262876	A	C	0.0112591	-0.365793	0.0775377	7283	0.00304656	22.2498
		rs72875681	1.89669e-06	3	59457867	T	A	0.100095	-0.128304	0.0269312	7353	0.00307727	22.6909
		rs115880026	3.89897e-06	4	166965982	C	A	0.00974026	0.383823	0.083138	7392	0.00287508	21.3081
		rs758778	2.4666e-10	6	30824451	C	T	0.251489	0.118853	0.018779	7386	0.00539408	40.0459
		rs9271453	2.47505e-10	6	32588416	T	A	0.702755	0.113264	0.0178973	7297	0.00545868	40.0396
		rs1048381	3.05097e-24	6	32610445	A	G	0.1853	0.212187	0.0208885	7272	0.013991	103.158
		rs75410219	2.95307e-06	7	49035667	G	A	0.0435606	0.186052	0.0398053	7392	0.00294675	21.8408
		rs28634529	2.43292e-07	8	18311836	A	C	0.609497	-0.0859092	0.0166401	7297	0.00363948	26.647
		rs73225940	2.66327e-08	8	25783712	A	G	0.0643263	-0.183386	0.0329697	7392	0.00416799	30.9304
		rs139827535	1.66934e-06	10	81648132	A	G	0.0173721	-0.299687	0.0625675	7253	0.00315318	22.936
		rs890135	2.11737e-06	11	127675888	C	A	0.483258	0.0772378	0.0162884	7287	0.00307621	22.4793
		rs150236026	4.34146e-06	12	66183420	G	A	0.00824969	-0.417791	0.0909363	7273	0.00289382	21.102
		rs116901371	4.0872e-07	16	86743259	T	C	0.0396717	-0.212521	0.0419599	7310	0.003497	25.6458
		rs114153013	4.50199e-06	20	4417311	A	G	0.00687168	-0.449521	0.0980042	7349	0.00285457	21.0326
		rs117542783	1.31566e-06	22	40946105	C	T	0.123344	-0.122464	0.0253162	7094	0.00328775	23.3936
	SNP: single nucleotide polymorphism chr: chromosome pos: base pair location EA: effect allele OA: other effect allele eaf: effect allele frequency se: standard error

## Sheet: Sheet2
	Table S2. Characteristics of the genetic instrument variables for the acute pancreatitis at the genome-wide significance level (P <1 × 10–5)
	SNP	chr	pos	effect_allele	other_allele	P-value	eaf	beta	se	samplesize	R2	F
	rs150450809	1	15436632	T	C	3.75846e-07	0.0287328	0.247986	0.0488084	368428	7.00619e-05	25.8144
	rs3098843	1	190308576	G	A	1.88595e-06	0.470717	-0.0832237	0.0174646	368428	6.16307e-05	22.7078
	rs114922187	2	39909227	C	T	7.69857e-06	0.0575916	0.160823	0.0359509	368428	5.43126e-05	20.0113
	rs11887534	2	43839108	C	G	8.54476e-18	0.079176	0.258431	0.0300779	368428	0.000200334	73.823
	rs16839937	2	137946028	C	T	7.58944e-06	0.163545	-0.107645	0.024047	368428	5.43863e-05	20.0384
	rs7624577	3	23615526	A	G	1.69508e-06	0.400252	0.0847719	0.0177097	368428	6.21873e-05	22.9128
	rs62318781	4	121491679	A	G	2.31318e-06	0.1666	-0.113435	0.0240127	368428	6.05666e-05	22.3157
	rs115343810	5	147138130	G	A	3.54879e-07	0.0195269	0.297924	0.0585118	368428	7.03624e-05	25.9252
	rs147839099	5	147654455	G	A	6.91512e-11	0.0486109	0.251597	0.0385739	368428	0.000115457	42.5423
	rs116743228	5	147855832	C	T	5.18084e-17	0.0406124	0.338093	0.0403332	368428	0.000190683	70.2659
	rs146074793	5	147983596	T	C	2.83687e-06	0.0531423	0.175394	0.0374591	368428	5.95027e-05	21.9236
	rs3132559	6	31137488	G	A	1.37937e-06	0.56803	-0.0845146	0.0175052	368428	6.32629e-05	23.3092
	rs1547669	6	33807864	G	A	9.59997e-06	0.546297	-0.0774246	0.0174931	368428	5.31678e-05	19.5894
	rs9394220	6	34448611	G	T	2.94029e-06	0.768485	0.0982158	0.0210089	368428	5.93168e-05	21.8551
	rs12198562	6	35782159	A	G	9.60793e-06	0.259937	0.0868524	0.0196241	368428	5.31629e-05	19.5876
	rs4336418	6	84526336	A	G	6.40324e-06	0.351668	0.0817024	0.0181053	368428	5.5269e-05	20.3637
	rs586040	6	113382737	T	C	2.72308e-06	0.757186	0.0972931	0.0207418	368428	5.97163e-05	22.0023
	rs138772647	6	155572162	AT	A	1.46147e-06	0.428232	-0.0851095	0.0176706	368428	6.29613e-05	23.198
	rs6964951	7	56747495	G	A	6.16013e-06	0.678506	-0.0836278	0.0184984	368428	5.54698e-05	20.4376
	rs116887927	7	142701560	G	A	5.10799e-06	0.0093754	-0.47919	0.105078	368428	5.64436e-05	20.7965
	rs150176211	7	142780235	A	G	6.36796e-14	0.0246216	-0.492909	0.0657188	368428	0.000152664	56.2538
	rs12532408	7	142916804	A	G	1.95785e-10	0.0592276	0.221906	0.0348656	368428	0.000109937	40.5081
	rs113606801	7	144119191	T	C	3.2428e-06	0.0248308	-0.284883	0.0612018	368428	5.88067e-05	21.6672
	rs59811079	8	1677566	A	G	1.29897e-06	0.300176	0.0916972	0.0189461	368428	6.35759e-05	23.4245
	rs117217427	8	99443432	G	C	2.6168e-06	0.0195614	-0.326183	0.0694182	368428	5.99235e-05	22.0787
	rs146963054	9	90314682	A	G	9.81432e-06	0.0105523	-0.433451	0.0980387	368428	5.30529e-05	19.5471
	rs11026577	11	22468682	C	T	8.70082e-06	0.230468	-0.0938674	0.0211072	368428	5.36775e-05	19.7773
	rs61900918	11	106287138	A	G	8.95488e-06	0.00573861	0.464805	0.104663	368428	5.35278e-05	19.7221
	rs2442674	11	107752898	T	C	7.55023e-06	0.698688	0.0861119	0.0192319	368428	5.44134e-05	20.0484
	rs1732800	12	113074068	T	G	6.92979e-06	0.543119	0.0789009	0.0175498	368428	5.48584e-05	20.2124
	rs7994327	13	33783045	C	T	5.81701e-06	0.271933	0.0876678	0.0193402	368428	5.57675e-05	20.5474
	rs1377729	15	36501635	A	G	4.6333e-06	0.901093	-0.128975	0.0281559	368428	5.69502e-05	20.9831
	rs56199525	15	49426322	T	C	6.47888e-07	0.031153	0.232915	0.0468042	368428	6.72115e-05	24.7641
	rs4888362	16	75234347	C	T	4.48116e-10	0.892334	0.183679	0.0294533	368428	0.000105549	38.891
	rs62063640	17	73639713	A	G	7.46793e-07	0.0675857	-0.180853	0.036545	368428	6.64682e-05	24.4902
	rs79359283	18	58519069	T	C	8.39479e-08	0.00818071	-0.628548	0.117301	368428	7.79268e-05	28.7125
	rs77028101	19	12897226	T	G	4.38824e-06	0.00244132	0.656719	0.143011	368428	5.72325e-05	21.0872
	rs9636516	20	49390663	A	G	7.83845e-06	0.428754	-0.0790793	0.0176929	368428	5.4219e-05	19.9768
	rs76072083	20	50727064	G	A	2.23846e-06	0.0191374	-0.343328	0.0725759	368428	6.07372e-05	22.3785
	SNP: single nucleotide polymorphism chr: chromosome pos: base pair location EA: effect allele OA: other effect allele eaf: effect allele frequency se: standard error

## Sheet: Sheet3
	Table S3. Details of circulating inflammatory regulators predicting single-nucleotide polymorphism with acute pancreatitis (with single-nucleotide polymorphism reaching P < 1e-5).
	inflammatory factor levels	SNP	EA	OA	beta	eaf	chr	pos	SE	P value	samplesize	R2	F-statistics
	Eukaryotic translation initiation factor 4E-binding protein 1 levels	rs1034059	A	G	0.066	0.6982	6	158193698	0.0146	6.17e-06	14288	0.0014282	20.4325
		rs10513018	A	G	-0.0875	0.8986	3	136674468	0.0197	8.93e-06	14288	0.00137884	19.7253
		rs10792025	T	C	-0.0593	0.3383	11	68921211	0.0124	1.73e-06	14727	0.00155052	22.8669
		rs10926313	A	G	-0.0884	0.8334	1	240804510	0.0175	4.39e-07	14288	0.00178272	25.5134
		rs112020430	T	C	0.1784	0.0251	4	117584424	0.0403	9.56e-06	14735	0.00132817	19.5939
		rs137887001	C	G	0.2235	0.9827	20	44566861	0.0486	4.25e-06	14288	0.00147798	21.1457
		rs139951113	T	C	0.3201	0.0087	3	6066466	0.0722	9.27e-06	12935	0.0015173	19.653
		rs181095999	T	C	-0.2226	0.0227	12	23923166	0.0474	2.65e-06	14736	0.00149439	22.0513
		rs2731672	T	C	0.0926	0.2679	5	176842474	0.0152	1.11e-09	11783	0.00313988	37.1074
		rs2856226	T	C	-0.0995	0.8975	17	15470414	0.0214	3.33e-06	12404	0.00173981	21.6147
		rs356283	T	G	0.0588	0.6475	1	80975190	0.0123	1.75e-06	14730	0.00154906	22.85
		rs3733402	A	G	-0.1305	0.5102	4	187158034	0.0116	2.32e-29	14736	0.00851552	126.545
		rs5030072	T	C	0.0594	0.5711	3	186455546	0.0119	5.99e-07	14716	0.00169026	24.9127
		rs60037565	A	T	0.0772	0.8011	17	74618280	0.0172	7.18e-06	11337	0.00177382	20.1419
		rs6963617	T	C	0.0754	0.2938	7	17594314	0.0142	1.1e-07	14288	0.00196942	28.1907
		rs7490744	T	G	0.0705	0.2217	13	84976969	0.0159	9.25e-06	11783	0.00166573	19.6567
		rs76686678	T	G	0.2607	0.015	2	38198906	0.0521	5.62e-07	14730	0.00169694	25.035
		rs78948504	C	G	-0.1269	0.9352	8	3936170	0.0281	6.3e-06	11781	0.00172813	20.3909
	Adenosine Deaminase levels	rs2299690	T	C	0.1089	0.4162	20	43273794	0.012	1.14e-19	14288	0.00573094	82.3441
		rs62319742	A	G	-0.1228	0.055	4	124581262	0.0257	1.77e-06	14730	0.00154759	22.8282
		rs73617409	A	G	-0.1313	0.2474	20	43300800	0.0164	1.18e-15	12404	0.00514093	64.0873
		rs76418401	A	C	-0.907	0.9299	20	43233080	0.0214	1e-200	14727	0.108715	1796.09
		rs7793526	A	G	-0.0592	0.3435	7	22805608	0.0122	1.22e-06	14732	0.00159576	23.5432
	Artemin levels	rs10799609	T	C	-0.1321	0.0561	1	20418323	0.0293	6.53e-06	11778	0.00172286	20.3234
		rs114907684	T	C	-0.3648	0.9881	16	81582982	0.0818	8.21e-06	8283	0.00239538	19.8837
		rs118087756	A	G	-0.4237	0.0108	6	94484664	0.094	6.56e-06	8024	0.00252564	20.312
		rs118115625	T	C	0.1703	0.0344	12	81724190	0.0362	2.55e-06	11778	0.00187554	22.1278
		rs12699544	A	G	0.0803	0.1536	7	13780997	0.0181	9.14e-06	11777	0.00166845	19.6789
		rs1329733	A	G	-0.0674	0.5323	9	92208227	0.0136	7.2e-07	11330	0.00216308	24.5564
		rs13303278	A	C	-0.0664	0.5539	1	921716	0.0144	4.01e-06	10265	0.00206706	21.2582
		rs1370215	T	C	-0.07	0.7417	18	54688939	0.0153	4.76e-06	11330	0.00184409	20.9284
		rs138311590	A	G	-0.0811	0.84	4	4424044	0.0176	4.07e-06	11758	0.0018026	21.2296
		rs141429639	A	G	-0.293	0.0147	8	53903686	0.0644	5.37e-06	11330	0.00182365	20.696
		rs141625055	A	G	0.1852	0.0327	2	142183922	0.0418	9.4e-06	11765	0.00166576	19.6271
		rs142585779	T	C	0.2119	0.038	9	140239588	0.0435	1.11e-06	10266	0.00230611	23.7246
		rs142970662	A	G	0.311	0.0191	7	106961661	0.0639	1.13e-06	9834	0.00240295	23.6827
		rs17340161	A	G	-0.0873	0.8494	5	103466564	0.0189	3.86e-06	11330	0.00187957	21.3318
		rs17491469	A	G	-0.0897	0.1327	3	189164574	0.0197	5.28e-06	11777	0.00175733	20.729
		rs3001873	T	C	-0.0852	0.1749	10	52449020	0.0185	4.12e-06	11330	0.0018685	21.206
		rs3003450	T	G	0.0632	0.6627	1	17628383	0.0137	3.97e-06	11762	0.00180604	21.2774
		rs4561132	A	G	-0.0716	0.2386	10	97678022	0.0159	6.7e-06	11329	0.00178675	20.2747
		rs4740350	A	G	0.0877	0.1326	9	133454106	0.0194	6.17e-06	11778	0.00173209	20.4325
		rs55885546	A	G	-0.2047	0.0245	8	19493177	0.044	3.28e-06	11778	0.00183426	21.64
		rs62277657	A	G	0.0833	0.1972	3	111720183	0.0166	5.22e-07	11777	0.00213359	25.1768
		rs6509909	C	G	-0.0881	0.8122	19	55422034	0.0176	5.57e-07	11330	0.00220667	25.0524
		rs74383279	C	G	-0.1899	0.9634	8	112086697	0.0421	6.46e-06	11761	0.00172699	20.3429
		rs76672219	A	C	-0.3226	0.9882	1	225057589	0.0682	2.24e-06	11291	0.00197773	22.3709
		rs77502336	C	G	0.0679	0.318	11	123394636	0.0141	1.47e-06	11775	0.00196556	23.1861
		rs79259958	T	C	-0.3099	0.0147	4	40380879	0.0697	8.74e-06	9945	0.00198386	19.7647
		rs79664530	C	G	-0.3211	0.0125	1	197189391	0.0718	7.74e-06	10843	0.00184112	19.9964
		rs9496445	T	C	0.0853	0.1545	6	143047898	0.0181	2.44e-06	11768	0.00188373	22.2058
		rs9682166	T	C	-0.1481	0.0532	3	93520803	0.0334	9.24e-06	9453	0.00207561	19.6574
		rs9684768	C	G	0.0692	0.626	4	156930775	0.014	7.7e-07	11330	0.00215174	24.4275
		rs9941952	T	C	0.0765	0.7151	22	25646493	0.0167	4.63e-06	11774	0.00177907	20.9805
	Axin-1 levels	rs10860902	C	G	0.0659	0.7403	12	103075047	0.0149	9.74e-06	11778	0.00165808	19.558
		rs11202576	A	G	-0.0767	0.7946	10	89584284	0.0172	8.22e-06	11345	0.00174972	19.8819
		rs113946880	T	C	0.1331	0.0539	11	134706712	0.0293	5.55e-06	11792	0.00174692	20.6323
		rs115455827	A	G	0.1447	0.9489	5	78787853	0.0305	2.09e-06	11792	0.00190512	22.5042
		rs117097664	A	C	0.2444	0.0197	6	151334530	0.0522	2.84e-06	11345	0.0019285	21.9172
		rs148317708	A	G	-0.212	0.0295	18	50513818	0.042	4.47e-07	10919	0.00232797	25.4738
		rs2470622	A	G	-0.1229	0.9127	8	102489704	0.0242	3.8e-07	11345	0.00226821	25.7867
		rs2691530	T	C	-0.067	0.5969	7	77960243	0.0133	4.71e-07	11793	0.00214728	25.373
		rs2712427	A	G	0.0626	0.4935	3	128431622	0.0134	2.99e-06	11345	0.00191999	21.8204
		rs428324	T	C	0.0692	0.6047	18	77253338	0.0148	2.93e-06	10281	0.00212193	21.8577
		rs7171268	T	C	0.1554	0.9514	15	81221771	0.0329	2.32e-06	11345	0.00196269	22.3066
		rs72984228	A	G	-0.1557	0.9611	11	101331132	0.035	8.64e-06	11792	0.00167543	19.7864
		rs9962377	T	C	-0.0843	0.1481	18	70105531	0.0186	5.84e-06	11793	0.0017388	20.5379
	beta-nerve growth factor levels	rs10961630	C	G	0.053	0.55	9	14636946	0.0118	7.07e-06	14295	0.00140926	20.171
		rs11025264	T	C	0.1739	0.9748	11	19837758	0.0384	5.94e-06	14743	0.00138914	20.5059
		rs11404457	CT	C	-0.0672	0.209	2	227016311	0.015	7.46e-06	11336	0.00176737	20.0669
		rs117164089	T	C	-0.271	0.014	19	43780396	0.0565	1.61e-06	13421	0.00171125	23.0026
		rs12188775	T	G	0.1213	0.9435	5	132971762	0.0247	9.06e-07	14737	0.00163384	24.114
		rs12259196	A	G	-0.075	0.1928	10	89839430	0.0148	4.03e-07	13244	0.00193526	25.6764
		rs12533747	A	G	0.1389	0.0802	7	30944899	0.0276	4.84e-07	14295	0.00176862	25.3236
		rs12539643	C	G	0.1867	0.966	7	151019021	0.0408	4.74e-06	11344	0.00184247	20.9359
		rs13058191	C	G	-0.2164	0.0256	22	49775973	0.0467	3.59e-06	14295	0.00149984	21.4694
		rs140072192	A	G	0.2773	0.0196	16	3327943	0.0602	4.1e-06	11925	0.00177614	21.2146
		rs140882208	T	C	-0.1722	0.0258	17	47365286	0.0388	9.07e-06	14731	0.00133534	19.6945
		rs148834134	T	C	0.2541	0.0235	21	43942626	0.0556	4.87e-06	13421	0.00155382	20.8831
		rs149439201	G	GT	0.1719	0.9639	12	14011469	0.0383	7.18e-06	10894	0.00184571	20.1407
		rs17647697	A	C	-0.1617	0.9727	7	130302087	0.0352	4.35e-06	14741	0.00142951	21.0997
		rs17689534	A	G	0.2208	0.0229	4	166807640	0.0462	1.76e-06	13421	0.00169899	22.8375
		rs183185212	A	C	-0.2977	0.9883	11	9434918	0.0657	5.86e-06	13808	0.00148474	20.5288
		rs1878359	A	G	0.0626	0.719	8	122948812	0.0126	6.76e-07	14740	0.0016718	24.6802
		rs2237172	A	G	0.0619	0.7375	6	16601587	0.0136	5.33e-06	14295	0.00144707	20.713
		rs3128517	T	C	-0.0775	0.4965	9	90362040	0.0118	5.11e-11	14295	0.00300848	43.1299
		rs34043924	T	TA	0.0683	0.7798	1	59543117	0.015	5.28e-06	11331	0.0018264	20.7292
		rs34559191	T	C	0.0607	0.3088	19	16434937	0.0124	9.82e-07	13675	0.00174923	23.9591
		rs397081	T	C	0.1203	0.9514	6	32192617	0.0262	4.4e-06	14743	0.00142798	21.08
		rs4017	T	C	-0.1187	0.9491	4	164064099	0.0258	4.21e-06	14742	0.00143378	21.1643
		rs4087847	T	G	-0.1546	0.0301	18	2455418	0.0343	6.57e-06	14743	0.00137609	20.3129
		rs4899264	C	G	-0.055	0.5283	14	69285337	0.0117	2.59e-06	14295	0.00154347	22.0949
		rs4980184	T	C	0.2352	0.9836	10	125058869	0.0521	6.35e-06	14295	0.00142363	20.3769
		rs62092633	T	C	-0.1249	0.1005	18	55441626	0.0259	1.42e-06	11344	0.00204583	23.2514
		rs62494116	T	C	0.0578	0.6636	8	13332042	0.0117	7.81e-07	14729	0.00165421	24.402
		rs6328	A	C	-0.0797	0.3498	1	115829943	0.0122	6.46e-11	13224	0.00321688	42.6708
		rs7149605	A	G	0.0862	0.0949	14	94854041	0.0195	9.85e-06	14731	0.00132476	19.5383
		rs72673086	A	G	0.0584	0.3152	4	96824143	0.0126	3.57e-06	12858	0.00166796	21.4791
		rs73782207	A	G	0.0925	0.0825	6	150452471	0.0205	6.42e-06	14734	0.00137992	20.3571
		rs74639669	A	T	-0.1748	0.0281	18	5679360	0.0386	5.94e-06	14733	0.00138999	20.5045
		rs77493302	T	C	0.0853	0.8904	6	838092	0.0185	4.01e-06	14743	0.00143994	21.2567
		rs78167655	T	C	-0.1646	0.0262	4	119266088	0.0365	6.5e-06	14743	0.00137749	20.3336
		rs9479501	T	G	0.0629	0.2135	6	153400418	0.0137	4.41e-06	14729	0.00142911	21.0766
		rs9599159	T	C	-0.175	0.9756	13	67428046	0.0387	6.13e-06	14730	0.00138627	20.4454
	Caspase 8 levels	rs10024203	A	C	0.0922	0.094	4	5786594	0.0203	5.58e-06	14735	0.00139802	20.6258
		rs1032417	C	G	-0.0858	0.1545	12	62645486	0.0165	1.99e-07	14296	0.00188787	27.0362
		rs1034059	A	G	0.0681	0.6981	6	158193698	0.0145	2.65e-06	14296	0.00154054	22.0545
		rs111764025	C	G	0.1095	0.9304	8	5557775	0.0238	4.21e-06	14731	0.00143489	21.1649
		rs11216018	A	G	-0.0539	0.3708	11	98455719	0.0121	8.41e-06	14296	0.00138608	19.8402
		rs11695193	A	T	-0.0806	0.1582	2	231090015	0.0162	6.51e-07	14743	0.0016762	24.7503
		rs11709039	T	C	0.0781	0.856	3	152332673	0.0168	3.34e-06	14743	0.00146373	21.6085
		rs12073499	A	C	-0.0812	0.8466	1	157270515	0.0167	1.16e-06	14295	0.00165111	23.6384
		rs13188908	T	C	0.0668	0.1902	5	179923576	0.015	8.45e-06	14736	0.00134402	19.8295
		rs137887001	C	G	0.2318	0.9827	20	44566861	0.0486	1.85e-06	14296	0.00158873	22.7454
		rs140844269	C	G	-0.3615	0.0099	11	63817395	0.0776	3.19e-06	12330	0.00175698	21.6982
		rs1467702	A	G	-0.0962	0.0863	10	129961901	0.0215	7.66e-06	14743	0.00135612	20.0177
		rs148608719	A	G	0.3474	0.0145	5	180339648	0.0683	3.65e-07	12745	0.00202581	25.8672
		rs187405204	T	C	0.4195	0.9851	7	61833768	0.0912	4.23e-06	6257	0.00337009	21.1512
		rs2411067	A	G	-0.0706	0.685	17	75033876	0.0157	6.9e-06	11345	0.00177923	20.2178
		rs34154371	T	C	-0.2016	0.9714	1	2338015	0.0422	1.78e-06	13232	0.0017218	22.8187
		rs56097553	A	G	0.1384	0.0405	12	82467039	0.0312	9.17e-06	14744	0.00133281	19.6745
		rs56328050	C	G	-0.1987	0.8696	2	202164805	0.0173	1.56e-30	14743	0.00886848	131.9
		rs7146962	T	C	-0.0613	0.7483	14	54145317	0.0135	5.61e-06	14295	0.00144027	20.6154
		rs7287303	T	C	0.0985	0.1249	22	48714112	0.0222	9.12e-06	11791	0.00166683	19.6831
		rs73306603	T	C	0.2044	0.978	10	84027526	0.0412	7.01e-07	14741	0.00166692	24.6098
		rs7418913	A	G	-0.0614	0.2714	1	203643268	0.0138	8.62e-06	14296	0.00138281	19.7933
		rs78449258	A	G	-0.2001	0.9804	9	22742536	0.0428	2.94e-06	14744	0.00148029	21.8548
	Eotaxin levels	rs10911109	A	G	-0.0767	0.1696	1	172117232	0.0172	8.22e-06	11774	0.00168608	19.882
		rs114744647	T	C	0.2107	0.9774	16	24006879	0.0451	2.99e-06	14730	0.00147955	21.8231
		rs12075	A	G	0.0749	0.5547	1	159175354	0.0114	5.03e-11	14731	0.0029218	43.1613
		rs12453306	C	G	-0.1089	0.9022	17	77253324	0.0244	8.08e-06	11335	0.00175425	19.9159
		rs139476527	T	G	0.2826	0.0125	20	49033630	0.0606	3.11e-06	12933	0.00167869	21.7436
		rs139597204	A	C	-0.3374	0.0128	4	104507060	0.0714	2.3e-06	12303	0.00181174	22.3266
		rs140965534	T	C	-0.2283	0.0172	8	49300287	0.0514	8.93e-06	14238	0.00138368	19.7253
		rs148554043	T	C	0.4043	0.0083	3	175964549	0.0898	6.72e-06	11726	0.00172566	20.2666
		rs151240414	A	G	0.2299	0.0222	5	130672061	0.0508	6.02e-06	11335	0.00180362	20.4774
		rs1564995	A	G	-0.0609	0.6155	11	24773107	0.0131	3.34e-06	14286	0.00151051	21.6088
		rs170520	A	G	0.0554	0.3264	18	38337850	0.0125	9.34e-06	14285	0.00137316	19.6399
		rs2112920	C	G	0.0817	0.8362	19	37955248	0.016	3.29e-07	14286	0.0018218	26.0701
		rs2201150	T	C	0.0785	0.3561	3	46258902	0.0123	1.75e-10	14286	0.00284303	40.7257
		rs2228467	T	C	-0.3316	0.9289	3	42906116	0.0225	3.69e-49	14733	0.0145284	217.173
		rs34536806	T	G	0.1017	0.9023	11	95274487	0.0208	1.01e-06	14286	0.00167062	23.9031
		rs35543857	A	G	-0.1138	0.9282	12	105757994	0.0244	3.1e-06	14286	0.00152031	21.7492
		rs55843637	C	G	0.0555	0.5296	18	1508223	0.0121	4.5e-06	14286	0.0014705	21.0356
		rs6894241	A	C	-0.0656	0.2333	5	118058126	0.0137	1.68e-06	14715	0.00155572	22.9249
		rs73171545	A	G	-0.0861	0.1199	22	45003109	0.0187	4.14e-06	14286	0.00148173	21.1964
		rs73209015	A	T	-0.0913	0.1104	8	11700967	0.0189	1.36e-06	14728	0.00158193	23.3324
		rs757973	A	G	0.2002	0.09	7	75495667	0.0205	1.58e-22	14713	0.0064404	95.3589
		rs79432525	T	G	0.1929	0.9754	10	128183195	0.0422	4.85e-06	14247	0.00146447	20.8919
		rs79684468	T	C	0.1502	0.0433	3	43179320	0.0303	7.16e-07	14286	0.00171711	24.5694
		rs79722574	T	C	-0.1215	0.167	17	32619052	0.0156	6.78e-15	14720	0.00410402	60.6519
		rs8068185	T	C	0.0732	0.8434	17	12248581	0.016	4.76e-06	14727	0.00141922	20.9278
		rs9303380	A	G	0.1213	0.0494	17	54117492	0.0272	8.21e-06	14286	0.00139017	19.8849
		rs9940390	T	C	-0.0818	0.7358	16	80051931	0.0133	7.73e-10	14286	0.00264085	37.8218
		rs9976282	A	G	-0.1678	0.0333	21	39593226	0.0345	1.15e-06	14722	0.00160429	23.653
	C-C motif chemokine 19 levels	rs10242459	A	G	0.0729	0.8219	7	3911280	0.0154	2.2e-06	14729	0.00151908	22.4055
		rs111317412	A	C	-0.1236	0.9429	14	48619204	0.0274	6.45e-06	14288	0.00142215	20.3458
		rs11174279	A	T	-0.0694	0.1741	12	62401393	0.0156	8.64e-06	14730	0.00134179	19.7884
		rs113139367	A	C	-0.2101	0.021	2	66609925	0.043	1.03e-06	14242	0.00167347	23.8701
		rs113539352	C	G	0.4485	0.992	3	58516854	0.0922	1.15e-06	11439	0.00206432	23.6585
		rs115109204	T	C	0.3784	0.0116	5	23807519	0.0842	6.99e-06	10795	0.00186743	20.1928
		rs11574915	A	C	-0.1464	0.8639	9	34710084	0.017	7.19e-18	14733	0.00500856	74.1524
		rs11877886	A	G	-0.1065	0.0669	18	69226577	0.0239	8.35e-06	14722	0.00134695	19.8538
		rs11961362	T	C	-0.1185	0.0713	6	81004579	0.0264	7.17e-06	12851	0.00156535	20.1447
		rs12521515	A	T	0.086	0.861	5	123121314	0.0192	7.49e-06	11780	0.00170024	20.0595
		rs13010492	C	G	-0.0803	0.4754	2	204776176	0.0123	6.65e-11	13422	0.00316539	42.6144
		rs13212719	A	G	0.0671	0.8005	6	133835436	0.015	7.7e-06	14288	0.00139857	20.0079
		rs1328133	A	T	0.3112	0.01	6	9710127	0.0695	7.55e-06	13422	0.00149157	20.0468
		rs138108512	A	G	-0.2939	0.0119	14	76855291	0.0616	1.83e-06	13422	0.00169311	22.76
		rs138440733	A	G	-0.1724	0.0585	22	17731243	0.036	1.68e-06	12404	0.00184546	22.9298
		rs138618048	A	G	-0.2066	0.0209	14	100142541	0.046	7.08e-06	14247	0.00141386	20.169
		rs1415763	C	G	0.0757	0.1687	6	125027776	0.0157	1.42e-06	14731	0.00157571	23.2452
		rs147708384	T	C	-0.2707	0.0151	17	14918425	0.0574	2.4e-06	13801	0.00160895	22.2377
		rs2070746	T	G	-0.0575	0.307	19	52249702	0.0128	7.05e-06	14288	0.00141036	20.1769
		rs34791102	A	G	0.1238	0.0534	9	35612978	0.0265	2.99e-06	14735	0.00147896	21.8218
		rs374784992	A	G	0.1335	0.9401	4	119585039	0.0298	7.47e-06	11760	0.00170366	20.0658
		rs3792790	A	C	0.0551	0.4736	5	150442171	0.012	4.4e-06	14288	0.00147343	21.0805
		rs4356912	T	C	-0.0592	0.6909	4	7444846	0.0133	8.54e-06	14288	0.00138474	19.8098
		rs454265	A	G	-0.0561	0.6505	8	81339142	0.0124	6.06e-06	14728	0.00138783	20.4655
		rs4554017	T	C	0.0596	0.3904	4	145124024	0.0122	1.03e-06	14288	0.00166754	23.8623
		rs4766578	A	T	-0.0801	0.5095	12	111904371	0.0132	1.29e-09	11785	0.00311482	36.8166
		rs4907572	A	G	-0.0671	0.2653	13	113647321	0.0137	9.69e-07	14722	0.00162678	23.9853
		rs62292952	T	G	0.2346	0.8822	3	132200719	0.0185	7.53e-37	14728	0.0108007	160.788
		rs6486995	A	T	-0.0697	0.2452	12	19813981	0.0135	2.43e-07	14735	0.00180577	26.6526
		rs6535499	T	C	-0.1216	0.0583	4	76428761	0.0272	7.8e-06	14288	0.00139685	19.9834
		rs6870560	T	C	0.0863	0.8559	5	174187919	0.0169	3.28e-07	14732	0.00176693	26.0729
		rs7185085	T	C	-0.3558	0.9931	16	82146285	0.0803	9.38e-06	12291	0.00159478	19.6295
		rs73257451	T	C	-0.3645	0.989	8	61418130	0.0756	1.43e-06	11337	0.00204627	23.2421
		rs74764632	A	T	0.1349	0.9557	16	57300587	0.0294	4.47e-06	14734	0.00142688	21.0509
		rs7595241	C	G	0.0615	0.6941	2	7425475	0.013	2.24e-06	14288	0.00156391	22.377
		rs76295077	T	C	0.0928	0.8962	13	23257952	0.0208	8.14e-06	14288	0.00139121	19.9025
		rs79086127	T	C	-0.2096	0.0195	4	123839263	0.045	3.2e-06	14247	0.00152045	21.6918
		rs9469127	C	G	-0.4884	0.9365	6	32444093	0.0277	1.41e-69	14735	0.0206621	310.837
	C-C motif chemokine 20 levels	rs10207134	T	C	-0.0996	0.326	2	228661828	0.0128	7.18e-15	14287	0.00422008	60.5394
		rs1027232	A	C	0.1072	0.0762	15	40077948	0.0238	6.66e-06	14730	0.00137542	20.2851
		rs10837780	T	C	0.1191	0.9413	11	42142787	0.026	4.63e-06	14288	0.00146645	20.9805
		rs111674022	T	C	-0.0953	0.0967	1	238606022	0.0208	4.61e-06	14288	0.00146707	20.9893
		rs11242693	T	C	0.0637	0.3674	6	1448190	0.0135	2.38e-06	12404	0.00179172	22.2608
		rs1129474	T	C	0.0573	0.5396	8	22584718	0.012	1.8e-06	14288	0.00159325	22.7974
		rs11582772	T	C	0.2585	0.9859	1	32260562	0.0548	2.39e-06	14243	0.00155984	22.2484
		rs117753190	C	G	-0.185	0.9688	17	67136325	0.0359	2.56e-07	14243	0.00186099	26.5518
		rs117900576	C	G	-0.2256	0.9694	17	72761195	0.0429	1.45e-07	13224	0.00208686	27.6502
		rs118164045	T	C	0.1297	0.9526	14	92792639	0.0289	7.19e-06	14288	0.00140767	20.1383
		rs13049624	A	G	-0.1315	0.9476	21	44005002	0.0276	1.89e-06	14288	0.00158625	22.6972
		rs13185268	T	C	0.1091	0.9296	5	133019542	0.0239	5e-06	14724	0.00141323	20.8351
		rs151092565	T	C	-0.1512	0.0376	14	94625543	0.0328	4.03e-06	14728	0.00144074	21.247
		rs2003431	A	T	-0.1602	0.0632	14	106782532	0.0344	3.21e-06	9786	0.00221127	21.683
		rs2796032	T	C	0.0636	0.3159	9	115519904	0.0127	5.5e-07	14718	0.00170106	25.0754
		rs34729167	T	C	0.0801	0.136	6	162943133	0.0179	7.65e-06	14288	0.00139952	20.0216
		rs348389	T	C	-0.055	0.3574	19	6535637	0.0124	9.19e-06	14288	0.00137503	19.6708
		rs35757792	A	T	-0.053	0.4995	3	45157203	0.0119	8.44e-06	14720	0.00134575	19.8335
		rs35833676	T	C	0.0804	0.1452	21	32961256	0.0166	1.28e-06	14732	0.0015898	23.4551
		rs3798304	C	G	-0.0624	0.7473	6	167363434	0.0138	6.13e-06	14287	0.00142905	20.4433
		rs41302923	A	G	0.1939	0.9774	10	127693479	0.0414	2.82e-06	14726	0.00148739	21.9329
		rs4981022	A	G	0.0635	0.6933	12	104149874	0.0128	7.02e-07	14721	0.00166903	24.6076
		rs55891514	T	C	0.0955	0.9122	5	40408939	0.0213	7.34e-06	14735	0.0013624	20.0997
		rs5769672	T	G	-0.1184	0.9406	22	49877754	0.0257	4.09e-06	14732	0.00143863	21.2216
		rs61945278	T	C	-0.2	0.028	13	24524337	0.0451	9.22e-06	13386	0.00146696	19.6626
		rs62456601	T	C	0.0611	0.6697	7	55791153	0.0137	8.2e-06	12836	0.00154717	19.8872
		rs6420556	T	C	-0.0736	0.1755	18	56487606	0.0158	3.19e-06	14288	0.00151639	21.696
		rs6498925	A	T	-0.0568	0.6585	16	63795821	0.0125	5.52e-06	14729	0.00139989	20.6451
		rs73072893	A	G	0.2057	0.9739	12	19657540	0.0422	1.09e-06	13230	0.00179269	23.7563
		rs742493	T	C	0.1459	0.883	6	40998167	0.0185	3.11e-15	14735	0.00420327	62.1882
		rs748503	T	C	-0.0722	0.1993	10	73509465	0.0162	8.32e-06	14288	0.00138826	19.8602
		rs7749768	T	G	-0.0622	0.754	6	107477601	0.0138	6.57e-06	14709	0.00137924	20.3125
		rs9274623	T	G	-0.076	0.215	6	32635998	0.0148	2.82e-07	14288	0.00184218	26.3659
		rs9357723	A	G	0.0522	0.4744	6	51953097	0.0116	6.8e-06	14735	0.00137239	20.2473
	C-C motif chemokine 23 levels	rs1001495	T	C	0.0983	0.9113	2	241647342	0.0215	4.83e-06	13650	0.00152909	20.901
		rs11017721	A	G	0.0971	0.1154	10	132905425	0.0186	1.79e-07	14288	0.00190377	27.2491
		rs113959305	T	C	-0.1397	0.0559	22	51076281	0.0285	9.5e-07	13224	0.00181364	24.0236
		rs116683909	A	G	-0.21	0.0278	3	14445911	0.0426	8.24e-07	14724	0.0016477	24.2974
		rs117639761	A	C	-0.3246	0.9561	17	34195180	0.0413	3.85e-15	14736	0.00417446	61.7644
		rs12103669	A	G	-0.1778	0.0234	17	47298101	0.0402	9.74e-06	14734	0.00132591	19.5593
		rs12204524	C	G	0.1164	0.9291	6	86144743	0.0237	9.04e-07	14727	0.00163525	24.1185
		rs12949647	A	G	-0.0643	0.7287	17	21386459	0.0137	2.69e-06	14288	0.00153936	22.0252
		rs143566774	A	G	0.1738	0.0369	17	34276072	0.0372	2.98e-06	14288	0.00152538	21.8249
		rs146074782	A	G	-0.3061	0.0116	1	203441260	0.0626	1.01e-06	12935	0.00184506	23.9062
		rs17092563	C	G	-0.202	0.9774	10	116653091	0.0445	5.64e-06	14733	0.00139664	20.6027
		rs17735284	A	T	0.0927	0.0922	11	84372512	0.0202	4.45e-06	14725	0.00142817	21.0571
		rs1926742	A	G	0.0574	0.3093	10	18295482	0.0125	4.39e-06	14725	0.00142997	21.0836
		rs2263318	A	G	-0.1027	0.0765	6	31432006	0.0232	9.57e-06	14735	0.00132812	19.5932
		rs2870238	T	C	0.0574	0.4869	4	77373079	0.0114	4.78e-07	14736	0.00171747	25.3487
		rs2905095	T	C	0.0664	0.3078	9	135902793	0.0148	7.24e-06	11337	0.00177233	20.125
		rs376974828	T	C	-0.1724	0.0385	19	11626019	0.039	9.85e-06	10696	0.00182361	19.5373
		rs4317138	T	C	0.0585	0.6736	3	46462144	0.0127	4.1e-06	14288	0.00148282	21.215
		rs438811	T	C	0.0669	0.2405	19	45416741	0.0138	1.25e-06	14720	0.00159402	23.4982
		rs4719850	T	C	-0.0548	0.5907	7	3238978	0.0118	3.42e-06	14726	0.00146244	21.5644
		rs6497967	T	C	-0.0547	0.3198	16	26890471	0.0123	8.7e-06	14729	0.00134094	19.7745
		rs712048	A	C	-0.5147	0.1497	17	34326215	0.0158	1e-200	14723	0.0672313	1061.05
		rs72625914	T	C	-0.2589	0.035	17	33992028	0.0342	3.73e-14	14726	0.0038765	57.2998
		rs73071153	A	G	-0.1497	0.0393	7	17545964	0.0319	2.7e-06	14728	0.00149303	22.0193
		rs74127049	C	G	0.0603	0.608	1	161582200	0.0132	4.92e-06	13422	0.00155237	20.8652
		rs74491711	A	G	0.1273	0.048	3	40054358	0.0278	4.67e-06	14735	0.00142102	20.9656
		rs77083410	C	G	0.224	0.0223	11	115081786	0.0416	7.26e-08	14734	0.00196397	28.9901
		rs77354000	A	G	-0.2064	0.9788	10	34433796	0.0437	2.32e-06	14735	0.00151164	22.3048
		rs79960240	T	G	-0.2384	0.0143	14	94811056	0.0537	9.02e-06	14249	0.00138127	19.7062
		rs80014265	T	C	0.1307	0.0514	9	94180109	0.0289	6.11e-06	14736	0.00138603	20.4502
	C-C motif chemokine 25 levels	rs10792444	T	C	-0.0865	0.8838	11	64434151	0.0181	1.76e-06	14732	0.00154789	22.8358
		rs111437511	T	C	0.1437	0.0428	8	10694001	0.0297	1.31e-06	14733	0.00158643	23.4068
		rs111825581	T	C	0.796	0.164	19	8116242	0.0148	1e-200	14288	0.168369	2892.29
		rs11589432	C	G	0.0566	0.4781	1	23748852	0.0119	1.97e-06	14287	0.00158092	22.6192
		rs116534774	T	C	0.3717	0.9916	9	125200862	0.0777	1.72e-06	11139	0.00205024	22.8805
		rs140376515	T	G	0.1929	0.0277	19	8212533	0.0395	1.04e-06	14288	0.00166638	23.8457
		rs143132666	A	C	-0.1934	0.0225	1	160762078	0.0406	1.9e-06	14734	0.0015377	22.6883
		rs145698044	A	C	0.2187	0.9758	19	8128506	0.0417	1.57e-07	14718	0.00186537	27.5021
		rs17683663	T	C	-0.1198	0.0745	8	42081422	0.0226	1.15e-07	14730	0.001904	28.0956
		rs2078037	A	C	0.0662	0.7599	18	2519969	0.0136	1.13e-06	14712	0.00160793	23.6908
		rs485073	A	G	0.3098	0.5286	19	49207255	0.0113	1.77e-165	14735	0.0485343	751.531
		rs62123121	A	G	-0.3409	0.0216	19	8044223	0.0429	1.92e-15	13870	0.004532	63.136
		rs635634	T	C	-0.2482	0.1875	9	136155000	0.0166	1.52e-50	11785	0.0186164	223.519
		rs7137942	A	G	-0.0637	0.6502	12	81177765	0.0133	1.67e-06	12404	0.00184591	22.9354
		rs7296588	A	G	-0.1159	0.4365	12	578100	0.0116	1.66e-23	14725	0.00673382	99.8141
		rs851850	A	G	-0.0777	0.846	6	67085077	0.0163	1.87e-06	14288	0.00158783	22.7199
	C-C motif chemokine 28 levels	rs112641086	T	C	-0.1056	0.0895	2	207076122	0.0198	9.64e-08	14731	0.0019272	28.4406
		rs116782490	A	C	0.2298	0.9815	5	84924989	0.0488	2.49e-06	12633	0.00175223	22.1713
		rs11754249	A	G	0.0934	0.1058	6	145107700	0.0205	5.21e-06	11779	0.00175919	20.7545
		rs118111688	A	T	0.1874	0.9776	7	12554637	0.0424	9.88e-06	13374	0.00145852	19.5318
		rs12589600	A	G	0.051	0.5556	14	86936828	0.0114	7.69e-06	14711	0.00135862	20.0111
		rs139902	A	C	0.0684	0.3659	22	38406782	0.0121	1.58e-08	14285	0.00223198	31.9507
		rs140404587	T	G	-0.2617	0.0119	12	106453419	0.0587	8.26e-06	14241	0.00139375	19.8733
		rs141430371	A	G	-0.4948	0.9936	6	29556379	0.112	9.97e-06	6941	0.00280402	19.5118
		rs143400203	T	C	0.1812	0.0244	7	115560778	0.0392	3.79e-06	14722	0.00144926	21.3641
		rs145895468	A	AAAATAAATAAAT	0.1331	0.9152	2	207061115	0.0241	3.34e-08	10407	0.0029223	30.4957
		rs150193318	A	G	0.2249	0.0212	19	31385455	0.0501	7.16e-06	14286	0.00140858	20.1485
		rs1514964	T	C	-0.1263	0.9486	1	64836646	0.0264	1.72e-06	14734	0.00155097	22.8844
		rs17098842	A	G	0.1458	0.9674	1	76835048	0.0321	5.57e-06	14732	0.00139841	20.6275
		rs199965585	CT	C	0.188	0.0278	10	93493436	0.0395	1.94e-06	11336	0.00199432	22.6488
		rs200181753	T	TG	-0.1842	0.9713	2	56625010	0.039	2.32e-06	11339	0.00196346	22.3035
		rs2477954	T	C	-0.058	0.6211	10	90264140	0.012	1.34e-06	14286	0.00163258	23.3578
		rs2631360	A	G	0.0597	0.5481	5	131707429	0.0128	3.1e-06	11780	0.00184324	21.7498
		rs28384995	A	T	-0.0866	0.8668	15	91295829	0.0194	8.05e-06	14286	0.00139289	19.9238
		rs2866626	C	G	-0.0597	0.6079	4	102569209	0.0121	8.06e-07	14285	0.00170121	24.3398
		rs291084	C	G	0.0638	0.5279	1	207095623	0.0111	9.04e-09	14726	0.0022384	33.0321
		rs3064568	C	G	-0.0585	0.5068	21	22059297	0.0131	7.98e-06	11538	0.0017254	19.9386
		rs3823797	A	G	-0.058	0.7423	7	77694740	0.0128	5.86e-06	14732	0.00139178	20.5294
		rs4346241	A	G	0.0907	0.9021	17	8580609	0.0204	8.75e-06	14286	0.00138179	19.7648
		rs4866742	T	C	0.0702	0.4126	5	43405459	0.0122	8.71e-09	12829	0.0025742	33.1045
		rs55843637	C	G	0.0549	0.5287	18	1508223	0.0119	3.96e-06	14286	0.00148763	21.2809
		rs6580980	A	G	-0.0688	0.4015	12	54692061	0.0118	5.53e-09	14285	0.00237411	33.9901
		rs6671688	T	C	0.0534	0.5411	1	154994265	0.0116	4.16e-06	14286	0.00148119	21.1888
		rs71363004	C	G	0.2181	0.9802	18	74179338	0.0466	2.87e-06	11982	0.00182481	21.9012
		rs73000929	A	G	-0.1935	0.0347	11	113953622	0.0355	5.02e-08	14734	0.00201238	29.7061
		rs74855027	T	C	0.1215	0.0639	2	225265371	0.0271	7.35e-06	14286	0.00140505	20.098
		rs76291845	A	G	0.2696	0.9859	2	111889358	0.0542	6.55e-07	14244	0.00173403	24.7389
		rs7661151	T	C	0.0531	0.6323	4	157065076	0.0116	4.7e-06	14730	0.00142054	20.9515
		rs76669782	A	C	-0.2853	0.0176	9	90419900	0.0513	2.68e-08	12933	0.00238579	30.9244
		rs76679915	T	C	0.0624	0.7035	4	125828318	0.0137	5.24e-06	11962	0.0017313	20.7422
		rs77569365	T	G	0.129	0.9561	13	106647340	0.0282	4.77e-06	14734	0.00141822	20.9229
		rs78552613	T	C	-0.1844	0.0271	10	105492625	0.0395	3.04e-06	14734	0.00147695	21.7906
		rs78843608	A	G	-0.1684	0.0376	5	102824347	0.0323	1.85e-07	14725	0.00184257	27.1782
		rs79205279	A	G	0.1063	0.0645	3	124901642	0.024	9.46e-06	13854	0.00141402	19.6147
		rs7958187	A	G	-0.055	0.3872	12	69466941	0.0122	6.54e-06	13420	0.00151215	20.3208
		rs801520	A	C	0.0779	0.1364	7	18702222	0.0171	5.22e-06	14732	0.00140673	20.7503
		rs80328354	A	T	-0.2841	0.9884	12	55670876	0.0599	2.11e-06	14734	0.00152442	22.4921
	C-C motif chemokine 4 levels	rs10990301	A	T	0.085	0.8839	9	105528047	0.0186	4.88e-06	14296	0.00145869	20.881
		rs111476793	A	G	0.0869	0.1344	4	53951496	0.019	4.79e-06	12800	0.0016316	20.9153
		rs112315344	T	G	0.2123	0.0284	5	33775793	0.0455	3.07e-06	14255	0.00152492	21.7679
		rs112356872	T	C	-0.2165	0.9805	7	22212109	0.0478	5.92e-06	14743	0.00138954	20.5117
		rs112846979	T	C	-0.188	0.0228	3	190832842	0.0414	5.6e-06	14296	0.00144037	20.6184
		rs113010081	T	C	-0.5767	0.8759	3	46457412	0.0184	1e-200	14296	0.0642966	982.208
		rs1161092	A	G	-0.0635	0.6742	12	67722012	0.0125	3.77e-07	14296	0.0018019	25.8028
		rs116193969	A	T	0.2915	0.0134	2	236974412	0.0617	2.31e-06	14296	0.00155889	22.3175
		rs11619402	A	G	0.0672	0.7907	13	43555687	0.015	7.46e-06	14296	0.00140195	20.0676
		rs116309267	C	G	0.1956	0.0299	3	756117	0.0405	1.37e-06	14723	0.00158177	23.3222
		rs13100427	A	G	0.0533	0.56	3	22458640	0.012	8.93e-06	14296	0.00137809	19.7256
		rs137896358	T	C	0.2797	0.0186	19	18917908	0.0551	3.85e-07	12745	0.00201774	25.764
		rs140505982	T	C	-0.2294	0.0248	3	46459749	0.0415	3.24e-08	13865	0.00219895	30.5512
		rs143922263	A	G	0.2198	0.0203	2	162240222	0.0497	9.75e-06	14296	0.00136626	19.5561
		rs143960014	A	G	0.1953	0.0228	12	52285090	0.0416	2.67e-06	14257	0.00154354	22.0372
		rs148518028	T	C	0.1989	0.0317	2	79469060	0.044	6.17e-06	14296	0.00142735	20.4317
		rs1634503	A	G	-0.0745	0.2416	17	34421139	0.0138	6.72e-08	14295	0.00203463	29.1403
		rs17692864	T	C	0.2321	0.9406	17	34945214	0.0283	2.38e-16	13662	0.00489926	67.2533
		rs17792183	T	C	0.0763	0.8565	6	22899548	0.017	7.18e-06	14296	0.0014071	20.1414
		rs183450854	C	G	0.2133	0.9802	20	50372747	0.0475	7.1e-06	14737	0.00136644	20.1621
		rs200664920	T	TA	0.1906	0.965	11	30476151	0.0364	1.64e-07	11342	0.0024116	27.4136
		rs3860989	A	C	-0.0631	0.6988	9	33460141	0.0142	8.84e-06	11984	0.001645	19.7428
		rs42279	T	C	0.0743	0.1598	5	11317698	0.0162	4.51e-06	14738	0.00142525	21.0324
		rs56131468	A	G	0.0833	0.1323	10	132716137	0.0178	2.87e-06	14296	0.00152957	21.8972
		rs5743614	T	C	0.0728	0.2565	4	38798935	0.0143	3.56e-07	12859	0.00201145	25.9133
		rs6100282	A	G	-0.0715	0.198	20	57507885	0.0159	6.9e-06	12799	0.00157745	20.2185
		rs66822987	T	C	0.0648	0.2289	3	63106417	0.0146	9.06e-06	14296	0.00137604	19.6962
		rs72800563	T	G	-0.1765	0.9693	16	79338459	0.0374	2.37e-06	14741	0.00150856	22.2683
		rs78044056	A	G	-0.2607	0.0138	4	157055604	0.0552	2.33e-06	13809	0.00161265	22.3019
		rs8064426	A	G	-0.4104	0.1459	17	34819750	0.0173	2.11e-124	14295	0.0378764	562.68
		rs9818901	A	T	-0.1185	0.9445	3	152777012	0.0265	7.76e-06	14742	0.00135457	19.9934
	Natural killer cell receptor 2B4 levels	rs10903115	A	G	-0.0559	0.4429	1	25261696	0.0122	4.61e-06	14286	0.00146742	20.9915
		rs10992054	T	C	-0.3705	0.9873	9	92856642	0.0763	1.2e-06	12304	0.00191271	23.5753
		rs11020961	A	G	0.0768	0.8167	11	94575608	0.0161	1.84e-06	14287	0.00159015	22.7515
		rs11220506	A	G	-0.0702	0.1876	11	126335329	0.0147	1.79e-06	14729	0.00154595	22.8024
		rs11265488	A	G	-0.0624	0.4675	1	160773957	0.0118	1.24e-07	14287	0.00195351	27.9605
		rs11265493	A	G	0.2122	0.4066	1	160803802	0.0119	3.99e-71	14287	0.0217719	317.933
		rs113798825	T	C	-0.3154	0.9868	1	233431752	0.0695	5.68e-06	11273	0.00182357	20.591
		rs114344979	T	C	0.1066	0.0652	2	49094515	0.024	8.93e-06	14724	0.00133809	19.7257
		rs114758826	A	G	-0.1804	0.0393	4	174530615	0.0337	8.65e-08	14728	0.00194189	28.652
		rs139924614	A	G	0.1618	0.9666	22	17214005	0.0348	3.33e-06	14725	0.00146591	21.6142
		rs140189694	A	T	0.2783	0.9887	5	113042679	0.0621	7.41e-06	12934	0.00155037	20.0806
		rs1434219	T	C	-0.0589	0.4388	2	79554556	0.0123	1.68e-06	14287	0.00160244	22.9277
		rs145111742	T	C	0.3046	0.0304	9	129557272	0.0689	9.83e-06	12304	0.00158594	19.5412
		rs145175118	T	C	0.2308	0.9818	8	92927069	0.052	9.06e-06	14287	0.00137697	19.6972
		rs147033439	A	G	0.2053	0.0249	1	88677329	0.0411	5.88e-07	14731	0.00169094	24.948
		rs148214660	A	G	-0.2705	0.0131	3	112589458	0.0612	9.87e-06	14287	0.00136552	19.5331
		rs149212182	T	C	0.2642	0.0173	20	60283624	0.059	7.54e-06	12321	0.00162484	20.0489
		rs149458216	A	C	-0.2146	0.0182	16	48902293	0.047	4.97e-06	14725	0.00141382	20.8451
		rs149826608	A	G	-0.3587	0.007	7	109234908	0.0807	8.8e-06	13156	0.00149948	19.7538
		rs1574847	C	G	-0.0637	0.2366	4	27611759	0.0139	4.59e-06	14287	0.00146781	20.9985
		rs2554697	A	G	0.0627	0.6347	8	3921805	0.0134	2.88e-06	11782	0.00185481	21.8903
		rs3184504	T	C	0.116	0.4764	12	111884608	0.0128	1.27e-19	11784	0.00692129	82.115
		rs34826779	T	G	0.063	0.248	8	106570964	0.0138	4.99e-06	14287	0.00145663	20.8383
		rs3828139	T	C	0.0744	0.4677	1	44253015	0.0119	4.05e-10	14286	0.00272869	39.0833
		rs4672486	A	G	0.0661	0.4329	2	62495209	0.0117	1.61e-08	14720	0.00216363	31.9133
		rs56272634	T	C	0.0704	0.6994	2	111846068	0.0126	2.31e-08	14729	0.00211501	31.2137
		rs60006581	A	G	0.0905	0.9052	21	38144075	0.0203	8.27e-06	14724	0.00134801	19.8722
		rs61865960	T	C	0.2604	0.9697	10	95662408	0.0584	8.24e-06	11810	0.00168064	19.8785
		rs6928352	A	G	-0.1074	0.0794	6	614064	0.0215	5.87e-07	14731	0.00169108	24.9501
		rs72756898	C	G	0.2056	0.0192	5	64185695	0.0454	5.94e-06	14734	0.00138998	20.5057
		rs72837690	T	C	-0.0776	0.6405	17	7088423	0.0125	5.37e-10	14287	0.00269025	38.5339
		rs73173072	A	T	0.1576	0.9675	3	167513752	0.0353	8.02e-06	14718	0.00135247	19.9298
		rs78142752	T	C	0.2288	0.0184	5	96078542	0.0497	4.15e-06	14734	0.00143633	21.1905
	CD40L receptor levels	rs117191103	T	C	0.3553	0.0208	20	44464356	0.0437	4.28e-16	14736	0.00446585	66.095
		rs11755766	T	C	-0.0504	0.5049	6	10178951	0.0112	6.8e-06	14735	0.00137239	20.2473
		rs12152184	A	G	0.1085	0.8849	22	45002809	0.0205	1.21e-07	12402	0.00225362	28.008
		rs12500563	T	G	0.3143	0.9875	4	7304426	0.0687	4.76e-06	10795	0.00193514	20.9264
		rs138897138	A	G	0.109	0.914	2	122731427	0.0216	4.5e-07	14288	0.0017791	25.4615
		rs144949926	A	G	-0.2655	0.9784	3	20921481	0.0591	7.04e-06	14288	0.00141049	20.1787
		rs149900704	A	G	-0.1956	0.0203	8	111799116	0.0442	9.63e-06	14732	0.00132756	19.581
		rs17372980	T	C	-0.0611	0.7421	1	59140291	0.0134	5.12e-06	14288	0.00145301	20.788
		rs187640246	T	C	-0.2717	0.0134	20	30007295	0.0604	6.85e-06	12792	0.00157936	20.2319
		rs1883832	T	C	-0.4519	0.2575	20	44746982	0.0126	1e-200	14736	0.0802821	1286.13
		rs34755276	A	G	0.0587	0.3475	19	57755822	0.0131	7.43e-06	12403	0.00161623	20.0754
		rs35864161	T	G	-0.1269	0.9543	17	66365155	0.0284	7.88e-06	14735	0.00135316	19.9631
		rs3967170	A	G	0.0789	0.1353	3	3773438	0.017	3.46e-06	14721	0.00146111	21.5376
		rs404842	A	G	-0.0599	0.6433	16	84304113	0.0123	1.12e-06	14287	0.00165723	23.7128
		rs4278412	C	G	0.1978	0.0203	1	211450157	0.0413	1.67e-06	14725	0.00155533	22.9347
		rs4664334	T	C	0.0541	0.5003	2	161368905	0.0118	4.55e-06	14288	0.001469	21.017
		rs7250371	T	C	0.0686	0.3648	19	57861085	0.0116	3.34e-09	14722	0.00236993	34.9682
		rs73128569	A	T	-0.1788	0.9406	20	44606446	0.0268	2.53e-11	14288	0.00310558	44.5046
		rs74794857	T	C	0.0707	0.4128	5	22143588	0.0138	3e-07	11760	0.00222692	26.2426
		rs75626299	C	G	0.1458	0.9638	9	29426599	0.0316	3.95e-06	14728	0.00144334	21.2854
		rs7798473	A	C	-0.1041	0.0609	7	108543387	0.0235	9.43e-06	14734	0.00133005	19.6204
		rs8024256	A	G	-0.0562	0.3092	15	26829521	0.0121	3.41e-06	14736	0.0014618	21.5696
		rs9526031	A	C	0.064	0.4882	13	45595067	0.012	9.64e-08	14288	0.00198684	28.4405
		rs9993874	A	G	-0.0582	0.4883	4	55046724	0.0125	3.22e-06	12403	0.00174478	21.6748
	T-cell surface glycoprotein CD5 levels	rs11622090	T	C	-0.0588	0.3206	14	93329692	0.0128	4.35e-06	13236	0.00159179	21.0994
		rs117276991	A	G	-0.1261	0.0751	10	6251691	0.0256	8.4e-07	14287	0.0016954	24.2599
		rs117516652	A	G	0.2374	0.9826	13	39003323	0.0476	6.12e-07	14248	0.00174275	24.8706
		rs12416520	A	G	-0.0629	0.7492	10	71211945	0.0132	1.89e-06	14709	0.00154135	22.7036
		rs1259355	A	G	0.0569	0.4361	12	31688535	0.0119	1.74e-06	14287	0.0015977	22.8597
		rs13010492	C	G	-0.0589	0.4754	2	204776176	0.0122	1.38e-06	13421	0.00173369	23.3048
		rs141298297	G	GT	0.1034	0.8877	5	17157345	0.0232	8.32e-06	10894	0.00182006	19.8603
		rs16541	A	G	-0.0679	0.7871	17	37365138	0.015	5.99e-06	14287	0.00143217	20.4878
		rs17345759	A	C	-0.1134	0.9301	7	97499410	0.0245	3.68e-06	14287	0.00149728	21.4207
		rs17769062	T	C	0.1638	0.9589	9	27496604	0.0334	9.38e-07	14287	0.0016806	24.0477
		rs192582121	A	T	-0.4169	0.9916	9	105614669	0.0806	2.31e-07	11438	0.00233361	26.7496
		rs193245191	A	G	-0.3109	0.0109	11	102724025	0.0696	7.93e-06	12290	0.00162094	19.9504
		rs2237450	T	C	0.0623	0.6389	7	50716017	0.0124	5.06e-07	14287	0.0017637	25.239
		rs3104373	T	C	0.0973	0.1469	6	32600375	0.0165	3.7e-09	14735	0.00235442	34.7695
		rs3184504	T	C	0.1427	0.4764	12	111884608	0.0128	7.29e-29	11784	0.0104371	124.267
		rs367364	T	C	-0.0828	0.1538	6	32019946	0.016	2.28e-07	14730	0.0018148	26.777
		rs4073745	A	G	-0.0683	0.7003	5	176733341	0.0131	1.85e-07	14287	0.00189903	27.1793
		rs4893	A	G	0.1471	0.9627	19	48833608	0.0313	2.61e-06	14735	0.0014967	22.084
		rs4939490	C	G	0.1083	0.6328	11	60793651	0.012	1.8e-19	14735	0.00549731	81.4396
		rs60562286	A	T	-0.1681	0.0327	10	114454187	0.0352	1.79e-06	14726	0.0015463	22.803
		rs61747728	T	C	0.1841	0.0399	1	179526214	0.0313	4.06e-09	14287	0.00241561	34.5906
		rs61768480	A	G	0.0695	0.2776	1	1103150	0.0147	2.27e-06	13670	0.00163251	22.3497
		rs6488973	A	G	-0.0613	0.2804	12	125487245	0.0135	5.61e-06	14722	0.00139855	20.6155
		rs674379	C	G	0.1193	0.6395	11	60922561	0.0126	2.85e-21	12835	0.00693619	89.6339
		rs7012814	A	G	-0.0533	0.4819	8	9173358	0.0119	7.5e-06	14287	0.0014022	20.0586
		rs7242462	A	G	-0.1199	0.8853	18	45545720	0.0187	1.44e-10	14287	0.00286924	41.105
		rs7295476	A	T	-0.118	0.0501	12	74680262	0.0265	8.47e-06	14735	0.00134381	19.825
		rs7298384	A	G	-0.1418	0.9625	12	129141888	0.032	9.37e-06	14718	0.00133237	19.6333
		rs74796205	A	G	0.2987	0.9884	8	67386869	0.0657	5.46e-06	13800	0.00149558	20.667
		rs78808574	A	G	-0.118	0.9449	11	127558155	0.0265	8.47e-06	14287	0.00138589	19.8249
	T-cell surface glycoprotein CD6 isoform levels	rs11230555	A	C	-0.6032	0.2215	11	60763134	0.0134	1e-200	14287	0.124214	2026.06
		rs1483572	A	C	0.0602	0.3374	8	79635243	0.0124	1.2e-06	14287	0.001647	23.5662
		rs559282	A	C	0.1649	0.965	11	60725886	0.0338	1.07e-06	14735	0.00161271	23.7985
		rs58960269	T	TA	-0.0724	0.7294	9	33165305	0.0152	1.91e-06	10894	0.00207826	22.6835
		rs653178	T	C	-0.1085	0.5224	12	112007756	0.0131	1.21e-16	11784	0.00578766	68.5872
		rs72969761	A	T	-0.1796	0.97	2	227938476	0.0376	1.78e-06	14710	0.00154864	22.8128
		rs80197455	A	T	-0.1548	0.0931	11	60588500	0.0201	1.34e-14	14733	0.00400972	59.3049
		rs9691968	A	C	0.0646	0.2505	7	153635380	0.0134	1.43e-06	14735	0.00157478	23.2379
	CUB domain-containing protein 1 levels	rs10044847	C	G	-0.0781	0.8283	5	2103391	0.0156	5.55e-07	14719	0.00169995	25.0607
		rs10465082	T	C	-0.0504	0.5023	9	35993938	0.0112	6.8e-06	14733	0.00137258	20.2473
		rs10964983	C	G	-0.0616	0.5862	9	21413803	0.0114	6.53e-08	14724	0.00197909	29.1939
		rs111476793	A	G	0.0895	0.1339	4	53951496	0.0182	8.76e-07	12790	0.00188718	24.1788
		rs111984955	C	G	0.2058	0.9817	12	15991375	0.0461	8.04e-06	14725	0.00135159	19.9264
		rs115009171	A	G	0.4223	0.0078	6	622484	0.0932	5.87e-06	10300	0.00198934	20.527
		rs118116993	A	T	0.0957	0.0969	6	162326838	0.0197	1.19e-06	14286	0.00164916	23.5956
		rs11864674	A	C	0.2029	0.0186	16	66391749	0.0458	9.42e-06	14246	0.00137576	19.6233
		rs12290068	A	G	0.1221	0.3187	11	126261564	0.0122	1.4e-23	14726	0.00675589	100.15
		rs12928188	A	T	-0.0658	0.2312	16	79183747	0.0134	9.09e-07	14715	0.00163595	24.1092
		rs1463919	A	C	0.0507	0.4982	8	91776995	0.0113	7.23e-06	14285	0.00140724	20.1279
		rs146583535	A	G	0.4557	0.0265	20	18761853	0.0968	2.51e-06	8372	0.00264016	22.1566
		rs17078000	A	G	0.0609	0.7179	13	84915900	0.0128	1.96e-06	14286	0.00158204	22.6336
		rs17607930	A	G	0.1654	0.9669	12	60829749	0.037	7.81e-06	14286	0.00139685	19.9805
		rs184033839	A	C	-0.2509	0.0133	7	89952215	0.0514	1.05e-06	14246	0.00166977	23.824
		rs191929998	A	G	-0.1938	0.9581	22	31852311	0.0409	2.15e-06	9844	0.00227562	22.4477
		rs2276862	C	G	0.303	0.8212	3	45187785	0.0146	1.14e-95	14730	0.0284093	430.646
		rs2742145	A	G	0.2325	0.0213	21	37270018	0.051	5.14e-06	11538	0.00179802	20.7793
		rs28535751	T	C	-0.0541	0.6294	14	59010649	0.0118	4.55e-06	14733	0.00142469	21.017
		rs2990246	C	G	-0.0566	0.4028	1	155197602	0.012	2.4e-06	14286	0.00155483	22.2438
		rs34027772	T	C	0.0757	0.2607	3	43423959	0.0143	1.2e-07	12403	0.00225431	28.0188
		rs35176543	T	G	0.0894	0.0924	11	17556914	0.0201	8.68e-06	14286	0.00138284	19.7798
		rs35478654	T	C	-0.148	0.0367	3	58453757	0.0312	2.1e-06	14725	0.00152579	22.4986
		rs4804148	T	C	-0.0619	0.7187	19	11270867	0.0125	7.35e-07	14734	0.00166157	24.519
		rs5010503	A	T	-0.1578	0.0675	1	19875930	0.0352	7.36e-06	12404	0.00161757	20.0936
		rs59752567	T	G	-0.0923	0.0938	15	58791416	0.0204	6.05e-06	14730	0.00138783	20.4684
		rs59872649	A	G	-0.1093	0.0652	2	148430383	0.0232	2.46e-06	14734	0.00150415	22.1925
		rs61782461	T	C	-0.2176	0.9829	1	101804329	0.0471	3.84e-06	14286	0.00149182	21.341
		rs6452820	A	G	-0.0738	0.8367	5	72411335	0.0159	3.46e-06	14286	0.00150575	21.5406
		rs672806	A	G	0.0816	0.4097	11	126188405	0.0116	2e-12	14286	0.00345185	49.477
		rs6991332	T	C	-0.0579	0.6455	8	61937553	0.0119	1.14e-06	14286	0.00165437	23.6702
		rs74811341	T	C	-0.1323	0.0513	17	38720826	0.0277	1.79e-06	14734	0.00154585	22.8087
		rs7506429	A	C	0.0737	0.7965	18	19991319	0.0144	3.09e-07	14286	0.00183022	26.1908
		rs75892552	T	G	-0.1259	0.0544	17	36021431	0.0279	6.41e-06	14286	0.00142336	20.3602
		rs7618923	T	C	-0.1738	0.1811	3	45130725	0.0151	1.18e-30	14286	0.00918811	132.46
		rs9272226	T	C	-0.0933	0.6505	6	32602396	0.0118	2.64e-15	14733	0.00422541	62.5087
	Macrophage colony-stimulating factor 1 levels	rs10042665	C	G	0.0583	0.3043	5	78775099	0.0122	1.76e-06	14727	0.00154821	22.8328
		rs115370595	A	G	-0.2277	0.9815	2	140484970	0.0496	4.42e-06	13799	0.00152494	21.0717
		rs116039112	A	G	0.2238	0.016	4	154438727	0.0504	8.98e-06	14286	0.00137832	19.7151
		rs116443177	T	C	0.0827	0.1595	2	27764122	0.0173	1.75e-06	12403	0.00183905	22.848
		rs11685487	T	C	0.0944	0.1197	2	8775320	0.0196	1.46e-06	14286	0.00162113	23.1938
		rs117591817	C	G	-0.1989	0.0348	19	58875573	0.0435	4.82e-06	14286	0.00146132	20.904
		rs11806838	T	C	0.0674	0.185	1	190519358	0.0152	9.24e-06	14286	0.00137444	19.6595
		rs12549430	A	G	-0.061	0.738	8	80715263	0.0135	6.23e-06	14286	0.00142712	20.4142
		rs142421172	A	G	0.1439	0.044	1	179682087	0.031	3.45e-06	12840	0.00167535	21.5442
		rs142902162	T	C	0.3234	0.0106	13	75660663	0.0723	7.71e-06	12898	0.00154884	20.0049
		rs1605333	C	G	-0.0601	0.6484	12	58388232	0.0124	1.25e-06	13237	0.00177152	23.4877
		rs17610659	T	C	0.1684	0.4821	1	110503296	0.0118	3.31e-46	14286	0.014056	203.638
		rs17638424	A	T	0.1034	0.9329	18	3048453	0.023	6.94e-06	14715	0.0013716	20.2081
		rs17734417	T	C	-0.1225	0.9466	14	58461604	0.0265	3.79e-06	14723	0.00144929	21.3659
		rs188348611	A	T	0.1847	0.9719	3	47563522	0.0412	7.36e-06	12354	0.00162415	20.0941
		rs28673875	A	T	-0.2096	0.9801	15	45690795	0.046	5.2e-06	14236	0.00145628	20.759
		rs34674345	T	C	-0.2243	0.9814	15	63787216	0.0503	8.22e-06	14286	0.00138998	19.8821
		rs3934571	T	C	-0.0802	0.1143	5	174229899	0.018	8.37e-06	14732	0.00134573	19.8493
		rs7227917	A	G	-0.0872	0.8823	18	45546185	0.0185	2.43e-06	14286	0.00155276	22.2141
		rs72783071	T	C	-0.199	0.0231	16	60437963	0.0414	1.53e-06	14247	0.00161912	23.1017
		rs72997796	C	G	0.0888	0.1075	3	1456080	0.0192	3.75e-06	14286	0.00149508	21.3876
		rs74849049	T	G	-0.0914	0.8992	3	171430935	0.02	4.88e-06	14286	0.00145978	20.882
		rs75305583	T	C	-0.1493	0.0382	4	183461339	0.0329	5.68e-06	14286	0.00143943	20.5905
		rs7538029	A	C	0.0775	0.2211	1	110474695	0.0165	2.64e-06	11335	0.00194254	22.0576
		rs75869070	A	G	0.1151	0.936	14	78693608	0.0239	1.47e-06	14715	0.00157366	23.1897
		rs76421506	A	G	0.0778	0.853	3	115295680	0.0168	3.64e-06	14286	0.00149892	21.4427
		rs7825914	A	G	0.054	0.3028	8	19590012	0.0122	9.59e-06	14732	0.00132809	19.5888
		rs846654	T	C	-0.0519	0.5786	2	10646611	0.0114	5.3e-06	14707	0.00140731	20.7236
	Cystatin D levels	rs10479093	A	G	-0.0565	0.587	5	134508559	0.0116	1.11e-06	14712	0.00160994	23.7204
		rs11054089	T	G	0.1707	0.7422	12	11116082	0.0133	1.05e-37	14288	0.0113976	164.704
		rs11696133	T	C	-0.6554	0.8166	20	23810508	0.0149	1e-200	14288	0.119265	1934.55
		rs141192864	T	C	0.1016	0.0812	12	31381343	0.0213	1.84e-06	14728	0.00154246	22.7494
		rs1509659	A	G	-0.0671	0.6342	11	34865133	0.0118	1.3e-08	14732	0.00219012	32.3312
		rs34074361	A	G	0.0814	0.1953	20	23464311	0.0145	1.98e-08	14736	0.00213405	31.5104
		rs35106244	T	C	0.0831	0.4156	19	49203829	0.0123	1.42e-11	14288	0.00318446	45.6385
		rs470841	T	C	0.0568	0.6369	18	24286681	0.0119	1.81e-06	14736	0.00154366	22.7795
		rs4815261	A	G	-0.0986	0.7668	20	23952699	0.014	1.88e-12	14288	0.00345956	49.5949
		rs4950836	A	G	0.0585	0.6022	1	202192624	0.012	1.09e-06	14288	0.00166057	23.7623
		rs60586299	T	C	-0.0654	0.3077	18	3479423	0.0134	1.06e-06	14288	0.00166437	23.8169
		rs60746501	T	C	-0.0783	0.2362	20	24695916	0.0137	1.09e-08	14288	0.00228097	32.6604
		rs72748935	T	C	0.0772	0.4618	15	63639416	0.0114	1.27e-11	14722	0.00310533	45.8528
		rs7275493	T	C	-0.0572	0.6243	21	18049996	0.0119	1.53e-06	14727	0.0015664	23.1014
		rs72980022	A	G	0.0607	0.2813	2	233853187	0.0126	1.45e-06	14721	0.00157404	23.2048
		rs77415137	A	G	-0.2494	0.9789	20	24084648	0.0438	1.24e-08	14736	0.00219538	32.418
		rs7943316	A	T	-0.0639	0.345	11	34460472	0.012	1.01e-07	14731	0.0019212	28.3518
	Fractalkine levels	rs10778675	A	C	0.0792	0.1687	12	79905558	0.0158	5.37e-07	14295	0.00175465	25.1232
		rs111472651	C	G	-0.1191	0.9355	2	44117788	0.0248	1.57e-06	14728	0.0015635	23.0601
		rs114359340	A	G	-0.1881	0.9747	1	6532317	0.0405	3.41e-06	13651	0.00157767	21.5677
		rs11682107	A	G	-0.0675	0.5568	2	113835522	0.0126	8.45e-08	12412	0.00230686	28.6944
		rs117698194	A	G	-0.1996	0.0224	15	85657494	0.0432	3.83e-06	13859	0.00153799	21.3447
		rs12331618	A	G	-0.0582	0.4914	4	187139939	0.0114	3.3e-07	14729	0.00176642	26.0602
		rs13167439	T	C	-0.0903	0.89	5	120396066	0.0193	2.89e-06	14295	0.00152902	21.8877
		rs16904321	A	G	-0.0867	0.8632	8	131635787	0.0193	7.05e-06	14295	0.0014097	20.1773
		rs1976172	C	G	-0.0569	0.3525	3	1260482	0.012	2.12e-06	14732	0.00152384	22.4804
		rs2442752	T	C	-0.0589	0.6177	6	31351764	0.0117	4.8e-07	14743	0.00171604	25.3396
		rs2731674	T	G	-0.0681	0.274	5	176839890	0.0128	1.04e-07	14740	0.00191665	28.3019
		rs2736723	A	T	0.0597	0.4243	7	30524015	0.012	6.52e-07	14295	0.00172843	24.7472
		rs35026817	T	G	0.0633	0.3327	3	70136592	0.0122	2.12e-07	14740	0.00182305	26.9171
		rs36067349	T	C	0.0666	0.8038	15	23001299	0.015	9e-06	14294	0.00137725	19.7108
		rs3732378	A	G	0.0941	0.1671	3	39307162	0.0154	9.94e-10	14740	0.00252663	37.3318
		rs55896747	T	C	0.1129	0.9372	16	57508595	0.0244	3.71e-06	14734	0.00145097	21.4067
		rs56397903	A	G	0.1968	0.9744	8	26741279	0.0424	3.46e-06	14743	0.00145914	21.5407
		rs56675723	T	C	0.0666	0.7791	11	120941125	0.0149	7.83e-06	12412	0.00160707	19.9759
		rs635634	T	C	-0.1145	0.1884	9	136155000	0.0166	5.29e-12	11792	0.00401845	47.5687
		rs671623	C	G	0.2041	0.424	16	57412802	0.0118	4.99e-67	14295	0.0204995	299.131
		rs6937696	T	C	-0.0811	0.651	6	32418018	0.012	1.4e-11	14742	0.00308873	45.6689
		rs712137	A	C	0.0563	0.6601	12	41381284	0.012	2.71e-06	14737	0.00149141	22.0087
		rs71451021	A	C	-0.165	0.9728	2	19059082	0.0362	5.16e-06	14740	0.00140748	20.7726
		rs72704449	T	C	-0.1358	0.9547	1	179473273	0.0298	5.19e-06	14295	0.00145062	20.7638
		rs72985859	T	C	0.1351	0.0806	2	232254374	0.0292	3.72e-06	8297	0.00257339	21.4013
		rs73007244	T	C	0.0813	0.1321	18	59374764	0.0179	5.57e-06	14295	0.001441	20.626
		rs73137770	C	G	0.2442	0.9812	20	52569781	0.0529	3.91e-06	13808	0.00154092	21.3067
		rs77819349	C	G	0.1196	0.9371	9	81886673	0.0263	5.43e-06	14295	0.00144457	20.6771
		rs77915710	A	G	-0.1436	0.0402	1	172099857	0.0304	2.32e-06	14742	0.00151129	22.3102
		rs78751841	A	G	-0.1935	0.9764	16	57183274	0.0433	7.87e-06	14723	0.00135457	19.9677
		rs8052631	A	G	-0.1511	0.9463	16	57167230	0.027	2.19e-08	14295	0.00218608	31.3142
		rs9981489	T	C	0.1127	0.0652	21	25498266	0.0254	9.12e-06	14295	0.0013753	19.6843
	C-X-C motif chemokine 1 levels	rs10508556	T	C	0.0518	0.4633	10	18285342	0.0116	7.99e-06	14735	0.00135147	19.9381
		rs10734292	A	G	0.123	0.067	11	20486401	0.0267	4.09e-06	11776	0.0017989	21.2185
		rs118090102	T	G	-0.2573	0.0166	12	28799395	0.0582	9.83e-06	12935	0.00150873	19.5419
		rs11880837	A	G	0.0583	0.3161	19	14808453	0.0127	4.42e-06	14288	0.00147271	21.0702
		rs1366946	T	C	-0.3134	0.7638	4	74738469	0.0134	5.65e-121	14730	0.0358055	546.927
		rs141276323	C	G	0.1982	0.0196	12	90180208	0.0444	8.05e-06	14728	0.00135117	19.9243
		rs144620567	T	C	0.1891	0.9761	7	115483444	0.0426	9.04e-06	14730	0.00133592	19.7018
		rs144747179	T	C	0.2626	0.0157	5	159394723	0.0582	6.42e-06	12591	0.00161429	20.3552
		rs146204850	T	C	0.2706	0.0138	10	13896867	0.0601	6.72e-06	13801	0.00146676	20.2695
		rs147772671	T	TA	0.195	0.9688	4	13514885	0.0437	8.11e-06	11328	0.00175465	19.9081
		rs150441545	A	C	-0.0719	0.8268	14	35091527	0.0158	5.35e-06	14288	0.00144725	20.7054
		rs2122155	A	G	-0.0538	0.5637	4	59689961	0.0117	4.26e-06	14717	0.00143466	21.1414
		rs2280441	A	G	-0.1443	0.0405	15	81240669	0.0312	3.75e-06	14735	0.00144958	21.3877
		rs2835916	C	G	-0.0564	0.3876	21	39102421	0.012	2.6e-06	14735	0.00149691	22.087
		rs374636704	T	G	0.3935	0.009	5	177372616	0.0869	5.95e-06	8911	0.00229575	20.4999
		rs4474574	T	C	-0.365	0.0146	13	37854253	0.0779	2.79e-06	9555	0.00229236	21.9493
		rs6700633	T	C	-0.1886	0.9791	1	211439817	0.042	7.11e-06	14726	0.00136743	20.1616
		rs67797811	C	G	0.0822	0.1691	9	4396102	0.0179	4.39e-06	14288	0.00147376	21.0852
		rs6807587	A	G	0.0577	0.2947	3	45270029	0.0128	6.55e-06	14733	0.00137734	20.3176
		rs74377501	G	GATCAGAAA	0.1456	0.9231	4	74527375	0.0265	3.92e-08	10894	0.00276339	30.1822
		rs75883619	T	C	-0.2241	0.9769	1	191712620	0.0502	8.04e-06	14736	0.00135055	19.9259
		rs7700661	A	G	0.0556	0.3196	5	122405522	0.0124	7.33e-06	14719	0.00136407	20.1024
		rs8136931	A	G	-0.1533	0.0337	22	33031339	0.0344	8.33e-06	14736	0.00134587	19.8568
		rs937341	T	G	0.066	0.7719	12	125093430	0.0146	6.17e-06	14288	0.0014282	20.4325
	C-X-C motif chemokine 10 levels	rs10481754	T	C	-0.0548	0.4567	9	84196490	0.0119	4.12e-06	14296	0.00148118	21.2034
		rs1077965	A	G	-0.0546	0.5648	15	80065337	0.0118	3.71e-06	14731	0.0014513	21.4073
		rs112202639	A	G	-0.1609	0.9671	1	44566391	0.0336	1.68e-06	14744	0.0015529	22.9284
		rs115140093	T	C	-0.5186	0.9732	4	76910673	0.042	5.02e-35	14744	0.0102349	152.443
		rs11645285	C	G	-0.1096	0.9073	16	5063233	0.0242	5.93e-06	11345	0.00180468	20.5076
		rs117298099	A	G	0.1456	0.0363	6	152726625	0.0325	7.46e-06	14725	0.00136116	20.0677
		rs11825923	T	C	0.1921	0.0237	11	116006514	0.0421	5.04e-06	14247	0.00145926	20.8175
		rs12155428	T	C	-0.1765	0.0284	7	3425301	0.0375	2.52e-06	14733	0.00150135	22.1497
		rs12174864	A	G	-0.0582	0.6254	6	88557407	0.0121	1.51e-06	14295	0.0016158	23.1321
		rs12476448	T	C	0.0536	0.4864	2	14400474	0.0115	3.15e-06	14737	0.00147192	21.7208
		rs12629593	T	G	-0.0879	0.1209	3	54104178	0.0182	1.37e-06	14744	0.00157955	23.3226
		rs12646113	T	C	0.0977	0.246	4	77175245	0.0136	6.78e-13	14743	0.00348825	51.6003
		rs143796249	C	G	-0.2858	0.012	9	4150061	0.062	4.03e-06	14296	0.00148416	21.2462
		rs144219691	A	AC	0.0645	0.6875	17	33794704	0.0145	8.66e-06	10894	0.00181304	19.7835
		rs150519056	T	C	-0.1841	0.9688	22	50774821	0.0376	9.77e-07	13661	0.00175181	23.97
		rs1563171	A	G	0.0592	0.7042	2	3891773	0.0127	3.14e-06	14740	0.00147197	21.7259
		rs2164693	A	G	-0.1736	0.9625	2	139887164	0.0393	9.99e-06	14296	0.00136304	19.5098
		rs2349689	A	G	-0.0789	0.2555	8	62003730	0.0164	1.5e-06	14296	0.0016164	23.1422
		rs2523495	T	C	0.1095	0.1048	6	31377978	0.0196	2.31e-08	14743	0.00211257	31.2074
		rs3184504	T	C	0.1138	0.4756	12	111884608	0.0131	3.72e-18	11793	0.00635839	75.4516
		rs3846056	A	G	-0.0559	0.3248	3	134227292	0.0124	6.54e-06	14296	0.00141954	20.3198
		rs4367871	T	C	-0.0567	0.5587	10	1845059	0.0119	1.89e-06	14296	0.00158551	22.6992
		rs4804148	T	C	-0.0629	0.7227	19	11270867	0.013	1.31e-06	14744	0.0015853	23.4075
		rs55732300	A	G	0.1175	0.929	11	73731422	0.025	2.6e-06	14730	0.00149741	22.087
		rs59465157	A	G	0.1295	0.0442	5	115740808	0.0287	6.42e-06	14744	0.00137899	20.3571
		rs61811733	C	G	-0.1436	0.9616	1	181143447	0.0324	9.33e-06	14738	0.00133107	19.6408
		rs62208309	T	C	-0.1371	0.0542	20	51942555	0.0309	9.13e-06	14296	0.00137514	19.6833
		rs72651343	T	C	-0.6096	0.9892	4	76808216	0.0619	6.98e-23	14257	0.00675672	96.9723
		rs72682331	A	G	0.1089	0.0979	4	112904535	0.0209	1.88e-07	14731	0.00183963	27.1459
		rs741344	A	G	-0.06	0.7036	12	68597086	0.013	3.92e-06	14296	0.00148783	21.2988
		rs74956615	A	T	-0.1358	0.0495	19	10427721	0.0294	3.86e-06	13671	0.00155821	21.3325
		rs76484468	T	C	-0.2168	0.9792	2	227559824	0.0482	6.86e-06	14744	0.00137029	20.2286
		rs820963	C	G	-0.0539	0.3617	2	57744868	0.0122	9.96e-06	14732	0.00132319	19.5164
	C-X-C motif chemokine 11 levels	rs10733789	T	C	-0.0815	0.6875	10	64948684	0.0127	1.39e-10	14287	0.0028742	41.1763
		rs10876335	C	G	0.0607	0.3069	12	53150540	0.0133	5.02e-06	13240	0.00157074	20.8261
		rs10898158	A	G	0.0609	0.6028	11	83554112	0.0121	4.83e-07	14288	0.0017698	25.3281
		rs111787182	A	C	-0.1445	0.951	7	157911633	0.0314	4.19e-06	13224	0.00159889	21.1744
		rs112884138	T	C	-0.0976	0.0892	4	134362360	0.0209	3.01e-06	14728	0.0014785	21.8046
		rs114013730	A	G	0.3893	0.9892	2	112444622	0.0853	5.02e-06	11961	0.00173839	20.8256
		rs115344667	T	C	-0.1344	0.9568	2	78400313	0.0302	8.57e-06	14736	0.00134221	19.8028
		rs116470923	T	C	-0.1975	0.0216	4	77374393	0.0427	3.74e-06	14736	0.00144967	21.3904
		rs12433317	A	G	0.0571	0.4282	14	50775476	0.012	1.95e-06	14288	0.00158216	22.6386
		rs12998222	T	C	0.2339	0.9855	2	153497193	0.0528	9.43e-06	13801	0.00141992	19.6214
		rs144908342	A	G	-0.1763	0.0292	17	71105507	0.0394	7.65e-06	14727	0.00135771	20.0195
		rs146418170	G	GTGCT	0.1109	0.9117	13	46456497	0.0245	6e-06	10894	0.00187727	20.4857
		rs147096628	A	C	-0.239	0.0224	16	55366068	0.0529	6.24e-06	12935	0.00157555	20.4088
		rs148828177	T	C	-0.1509	0.0385	2	240244812	0.034	9.07e-06	14732	0.0013353	19.6953
		rs17466177	T	C	-0.1822	0.9741	1	222852472	0.0409	8.4e-06	14723	0.00134607	19.8423
		rs17824652	T	C	0.1168	0.9406	20	41987913	0.0258	5.98e-06	14288	0.00143236	20.4921
		rs185516256	T	C	0.1566	0.9575	1	51541675	0.0349	7.22e-06	14288	0.00140718	20.1313
		rs2013836	A	C	0.1383	0.0402	1	181142796	0.0309	7.62e-06	14732	0.00135792	20.0294
		rs2245786	A	G	-0.0599	0.6525	20	4795382	0.0131	4.82e-06	14721	0.00141826	20.9051
		rs2678131	T	C	-0.1497	0.0348	12	43091649	0.033	5.72e-06	14720	0.00139605	20.5758
		rs2894233	A	G	-0.2236	0.9724	6	32011678	0.047	1.96e-06	11917	0.00189564	22.6295
		rs3184504	T	C	0.1236	0.4764	12	111884608	0.0132	7.7e-21	11785	0.00738483	87.6628
		rs374784992	A	G	0.1349	0.9402	4	119585039	0.0297	5.57e-06	11760	0.00175123	20.6271
		rs4748380	T	C	0.0901	0.1188	10	17590681	0.019	2.12e-06	14732	0.00152412	22.4845
		rs59148364	A	G	0.1821	0.0278	4	77130802	0.0378	1.45e-06	14721	0.00157404	23.2048
		rs60141220	A	G	-0.0777	0.1703	1	26395741	0.0165	2.49e-06	13221	0.00167449	22.1722
		rs62291421	C	G	0.2674	0.9763	3	188015332	0.0518	2.44e-07	12305	0.00216094	26.6436
		rs6827617	A	G	-0.1724	0.6041	4	76916146	0.0118	2.42e-48	14718	0.0142958	213.428
		rs7009937	T	C	0.1175	0.9321	8	96176796	0.025	2.6e-06	14288	0.00154367	22.0869
		rs7222922	T	C	-0.0882	0.1205	17	34335694	0.0182	1.26e-06	14726	0.00159227	23.482
		rs72747175	A	G	0.1535	0.9608	5	18009856	0.0326	2.49e-06	14730	0.00150288	22.1678
		rs72925566	A	G	-0.0973	0.1651	6	89498971	0.0185	1.44e-07	11337	0.00243403	27.657
		rs7475335	A	C	-0.0646	0.3172	10	104343428	0.0124	1.89e-07	14735	0.00183854	27.1371
		rs75612655	T	C	0.5352	0.0084	7	101594247	0.0705	3.16e-14	12935	0.00443565	57.6218
		rs7750544	T	C	-0.0773	0.165	6	154177484	0.0164	2.44e-06	13644	0.00162563	22.213
		rs77516076	C	G	0.1915	0.0233	10	50895131	0.0432	9.3e-06	14730	0.00133226	19.6477
		rs78632565	T	C	0.1082	0.9152	8	70982905	0.0214	4.28e-07	14722	0.00173343	25.5604
		rs79378014	A	T	-0.1549	0.0325	3	114380762	0.0341	5.56e-06	14734	0.00139851	20.6317
	C-X-C motif chemokine 5 levels	rs10403201	A	G	-0.0601	0.2925	19	14764810	0.0127	2.22e-06	14730	0.00151803	22.3915
		rs10821552	A	C	-0.1132	0.3353	9	136939992	0.0156	3.97e-13	9841	0.00532215	52.6448
		rs11734099	A	G	0.0769	0.1845	4	6891435	0.0153	5e-07	14731	0.00171196	25.2587
		rs11779495	A	G	0.1153	0.0709	8	81858024	0.0253	5.18e-06	14288	0.00145149	20.7662
		rs141437550	T	TA	-0.107	0.9061	3	124310529	0.0229	2.98e-06	11330	0.00192323	21.8283
		rs146553494	A	G	0.1844	0.0265	3	183850210	0.0377	1e-06	14733	0.00162122	23.921
		rs2004100	T	C	0.0675	0.2492	8	144554731	0.0147	4.39e-06	13224	0.00159191	21.0818
		rs2647400	C	G	0.0631	0.2784	6	76351999	0.013	1.21e-06	14734	0.00159646	23.5566
		rs28750249	T	G	-0.118	0.945	4	23807061	0.0266	9.16e-06	14735	0.00133374	19.6762
		rs3183927	A	G	-0.0619	0.6436	9	100684757	0.0121	3.13e-07	14725	0.00177412	26.1669
		rs425535	T	C	0.5063	0.1127	4	74863997	0.0181	3.52e-172	14731	0.0504371	782.348
		rs4279906	T	C	0.2082	0.0209	1	211477063	0.042	7.15e-07	14717	0.00166694	24.5699
		rs59312158	A	G	-0.19	0.0309	16	88582345	0.0385	8.01e-07	13672	0.0017782	24.3513
		rs6993770	A	T	-0.1058	0.7312	8	106581528	0.0135	4.61e-15	14288	0.00428025	61.4106
		rs7090111	C	G	-0.1734	0.5834	10	65077994	0.0117	1.08e-49	14735	0.0146876	219.618
		rs7197943	A	C	0.0552	0.6522	16	64226202	0.0123	7.2e-06	14719	0.00136646	20.1377
		rs7636889	A	G	-0.0768	0.7593	3	56874033	0.0137	2.07e-08	14733	0.00212846	31.4212
		rs7781261	A	G	-0.0675	0.8155	7	111992684	0.0151	7.81e-06	14728	0.00135494	19.98
		rs79649467	T	G	-0.1721	0.0605	4	74880852	0.0276	4.5e-10	14288	0.00271389	38.8761
		rs916776	T	G	0.0546	0.3883	16	26812516	0.0122	7.63e-06	14287	0.00139996	20.0265
		rs9429422	T	C	0.0601	0.2633	1	112467126	0.0135	8.51e-06	14288	0.00138519	19.8162
	C-X-C motif chemokine 6 levels	rs12075	A	G	0.0816	0.5554	1	159175354	0.0115	1.29e-12	14741	0.0034039	50.3414
		rs13148728	T	C	-0.4178	0.5539	4	74711126	0.0118	1e-200	14296	0.0806218	1253.46
		rs182381042	A	G	-0.3831	0.0074	8	93838957	0.0799	1.63e-06	12935	0.00177416	22.986
		rs597808	A	G	0.0655	0.4781	12	111973358	0.0135	1.22e-06	11344	0.00207085	23.5363
		rs74361503	T	C	-0.2873	0.0558	4	74667328	0.027	1.93e-26	14739	0.00762346	113.21
	C-X-C motif chemokine 9 levels	rs10008912	A	G	0.0586	0.5255	4	7148069	0.0131	7.7e-06	14287	0.00139863	20.0075
		rs11059314	T	C	-0.0559	0.6535	12	128159229	0.0124	6.54e-06	14287	0.00142044	20.3198
		rs11130569	A	G	-0.051	0.4547	3	57075894	0.0114	7.69e-06	14727	0.00135715	20.0111
		rs113504136	T	G	-0.1494	0.0325	10	13400390	0.0338	9.86e-06	14723	0.00132524	19.5348
		rs114033894	T	G	-0.2245	0.981	2	86977227	0.0488	4.22e-06	14287	0.00147914	21.1608
		rs118106660	A	G	0.259	0.0138	14	54798313	0.0573	6.18e-06	13800	0.00147832	20.4281
		rs12191307	A	G	-0.1452	0.098	6	161256529	0.0197	1.7e-13	14287	0.00378801	54.3175
		rs142119726	T	C	0.2705	0.9851	7	48859798	0.0551	9.14e-07	13800	0.00174339	24.0973
		rs145607633	T	C	0.0728	0.1625	5	19287867	0.0154	2.28e-06	14287	0.00156171	22.344
		rs1758695	T	G	0.0511	0.5681	9	94165889	0.0115	8.85e-06	14732	0.00133845	19.7418
		rs182152471	T	C	0.1861	0.028	16	1803589	0.0385	1.34e-06	13667	0.0017067	23.3619
		rs192119373	T	G	0.6177	0.0057	1	3823464	0.1287	1.59e-06	8829	0.00260229	23.0303
		rs2535260	C	G	0.0642	0.8128	6	29628883	0.0144	8.26e-06	14735	0.00134713	19.874
		rs3184504	T	C	0.1008	0.4744	12	111884608	0.013	8.92e-15	11784	0.00507612	60.1119
		rs34965575	A	AG	-0.0784	0.1671	6	3254080	0.0175	7.46e-06	11334	0.00176768	20.0669
		rs35435997	A	G	0.0915	0.1125	2	242665455	0.02	4.76e-06	12791	0.00163368	20.9274
		rs368022534	A	G	0.1686	0.9563	11	102612924	0.0371	5.51e-06	9256	0.00222626	20.6478
		rs4241577	A	C	-0.1419	0.2629	4	76930776	0.0128	1.47e-28	14724	0.00827769	122.881
		rs4888966	C	G	-0.157	0.9683	16	79431853	0.0343	4.71e-06	14287	0.00146431	20.9484
		rs58524610	T	G	0.223	0.0204	12	11768143	0.0491	5.58e-06	14287	0.00144171	20.6246
		rs61875680	A	G	-0.0758	0.1611	10	107966626	0.0158	1.61e-06	14287	0.00160836	23.0125
		rs62200304	A	C	-0.115	0.9336	20	20119931	0.0244	2.44e-06	14287	0.00155239	22.2103
		rs62272916	A	G	-0.0834	0.1182	3	151541803	0.0176	2.15e-06	14710	0.00152416	22.4516
		rs6548432	A	G	-0.0514	0.4276	3	76525063	0.0114	6.52e-06	14724	0.00137877	20.3263
		rs656739	A	G	0.0562	0.6566	7	29049949	0.0119	2.33e-06	14735	0.00151137	22.3008
		rs6586167	T	G	-0.052	0.5056	10	90756146	0.0114	5.08e-06	14735	0.00141005	20.8036
		rs7149776	A	T	-0.0574	0.5236	14	74739091	0.0115	6e-07	14286	0.00174085	24.9096
		rs72991127	C	G	-0.0583	0.264	2	236906094	0.0131	8.57e-06	14287	0.00138437	19.8031
		rs73194812	A	G	0.1821	0.9758	21	18734554	0.0391	3.2e-06	14730	0.00147036	21.6874
		rs73606147	A	C	0.2792	0.0133	20	2538467	0.059	2.22e-06	13379	0.001671	22.3904
		rs7429588	T	C	0.0592	0.706	3	46835250	0.0134	9.97e-06	14285	0.00136446	19.5152
		rs74956615	A	T	-0.1309	0.049	19	10427721	0.0286	4.72e-06	13662	0.00153097	20.9452
		rs75525140	C	G	-0.2062	0.9819	18	28624793	0.0465	9.23e-06	14725	0.00133363	19.6613
		rs7600322	T	C	0.057	0.5214	2	204754353	0.0118	1.36e-06	13849	0.00168204	23.3304
		rs783149	A	C	-0.0805	0.1958	6	161088918	0.0144	2.27e-08	14287	0.00218261	31.2468
		rs79551873	T	C	0.0533	0.3563	2	231423737	0.0119	7.5e-06	14287	0.0014022	20.0586
		rs80348644	T	C	0.1546	0.0336	4	160574480	0.0332	3.21e-06	14734	0.00146955	21.6812
		rs9366778	A	G	-0.0605	0.4075	6	31269173	0.0115	1.43e-07	14735	0.00187478	27.673
	Delta and Notch-like epidermal growth factor-related receptor levels	rs10191831	T	C	-0.0591	0.4361	2	41864408	0.0125	2.27e-06	12403	0.00179906	22.3504
		rs10892466	C	G	0.0808	0.1236	11	119661317	0.0175	3.89e-06	14732	0.00144496	21.3151
		rs1133851	A	G	-0.0664	0.2533	18	3722038	0.0142	2.92e-06	14286	0.00152822	21.8624
		rs116179073	T	C	-0.2481	0.0138	12	31458615	0.0537	3.84e-06	13800	0.00154438	21.3423
		rs116540722	A	G	-0.1726	0.0313	2	168312525	0.0381	5.89e-06	14735	0.00139084	20.5198
		rs116794986	A	G	0.2476	0.9884	3	99306038	0.0554	7.85e-06	14735	0.00135376	19.9721
		rs116927267	A	G	-0.1742	0.0257	20	4054373	0.0389	7.53e-06	14734	0.00135921	20.0511
		rs11725578	C	G	-0.0584	0.697	4	160466825	0.0128	5.05e-06	14287	0.0014549	20.8135
		rs117343254	C	G	-0.1281	0.942	7	152385669	0.0274	2.94e-06	14287	0.00152754	21.8543
		rs13107325	T	C	0.1066	0.0697	4	103188709	0.0233	4.76e-06	14732	0.00141881	20.9288
		rs194746	T	C	0.0528	0.4849	14	69282887	0.0112	2.43e-06	14723	0.00150723	22.2215
		rs207671	A	G	0.1016	0.5359	2	230256586	0.0117	3.83e-18	14287	0.00525035	75.3971
		rs2837988	A	C	0.0576	0.3578	21	42619544	0.0118	1.05e-06	14733	0.00161469	23.8244
		rs28689968	T	C	0.0918	0.1074	17	47247257	0.0184	6.07e-07	14733	0.00168665	24.888
		rs35032874	T	G	0.132	0.7027	2	230309360	0.0132	1.52e-23	14287	0.00695072	99.986
		rs35107184	T	G	0.0586	0.4047	2	113834459	0.013	6.55e-06	11759	0.001725	20.3158
		rs62193248	A	T	0.213	0.6507	2	230596917	0.0123	3.5e-67	14287	0.0205583	299.839
		rs62253189	A	G	-0.108	0.9404	3	69959680	0.0244	9.59e-06	14718	0.00132936	19.5888
		rs6517655	C	G	0.0757	0.289	21	42536246	0.0129	4.41e-09	14287	0.00240451	34.4312
		rs7123587	A	C	-0.0552	0.6266	11	1681922	0.0124	8.52e-06	13222	0.00149654	19.8139
		rs74890918	A	G	0.2266	0.0157	6	32953148	0.0502	6.36e-06	14287	0.00142414	20.3728
		rs75685422	T	C	0.0879	0.1139	14	95752666	0.0186	2.29e-06	14287	0.00156075	22.3301
		rs77209370	A	C	0.1346	0.9589	9	113330834	0.0298	6.28e-06	14231	0.00143153	20.3984
		rs773112	T	C	0.0566	0.3128	12	56375881	0.0125	5.95e-06	14287	0.00143301	20.4999
		rs7809355	A	C	-0.0734	0.1553	7	25386238	0.0164	7.62e-06	14287	0.00140009	20.0283
		rs9289590	T	C	-0.0652	0.7033	3	139639117	0.0142	4.4e-06	12404	0.00169676	21.0789
		rs9597690	A	G	-0.0531	0.646	13	58788135	0.0118	6.8e-06	14720	0.00137379	20.2472
		rs9967959	T	G	0.0718	0.1718	21	28101979	0.0152	2.32e-06	14731	0.00151242	22.3102
	Protein S100-A12 levels	rs112956934	T	C	0.1884	0.0246	12	96571503	0.0407	3.67e-06	14737	0.00145189	21.4247
		rs112988802	T	C	-0.1396	0.9492	14	59990514	0.0293	1.89e-06	12851	0.00176332	22.697
		rs113955692	T	C	0.1621	0.0315	16	79653201	0.0366	9.47e-06	14295	0.00137033	19.613
		rs117923478	T	C	0.1795	0.9721	7	81211709	0.0395	5.51e-06	14295	0.00144253	20.6478
		rs13384799	T	C	-0.0622	0.7266	2	125135589	0.0133	2.92e-06	14295	0.00152767	21.8684
		rs140298956	A	C	-0.2114	0.0217	5	39597187	0.0467	5.99e-06	14295	0.00143143	20.4887
		rs147302029	A	G	0.1806	0.0379	16	4602209	0.0345	1.65e-07	13649	0.00200367	27.3989
		rs150015576	A	C	0.194	0.0217	3	174824333	0.0423	4.51e-06	14740	0.00142497	21.0312
		rs150886675	A	G	-0.411	0.0085	2	227300526	0.0911	6.44e-06	9876	0.0020567	20.3497
		rs17325940	T	C	-0.0784	0.8611	3	60071129	0.0174	6.61e-06	14735	0.0013759	20.299
		rs174344	A	G	0.0617	0.6296	22	18032226	0.0125	7.97e-07	14295	0.00170148	24.3607
		rs1846881	A	G	-0.0737	0.1925	4	16409999	0.0165	7.94e-06	12212	0.00163107	19.9478
		rs191808657	A	C	0.3059	0.983	7	75133433	0.0665	4.22e-06	12412	0.0017019	21.1566
		rs2056031	T	C	-0.0604	0.613	4	12920594	0.0119	3.86e-07	14739	0.00174483	25.7585
		rs2425640	A	G	-0.0583	0.3511	20	43028037	0.0123	2.14e-06	14741	0.00152173	22.463
		rs2742666	T	C	0.0629	0.4364	1	3058233	0.0138	5.17e-06	11348	0.00182738	20.7714
		rs2946493	T	C	0.0664	0.7902	8	12823671	0.0148	7.24e-06	14295	0.0014061	20.1257
		rs3014874	A	G	-0.1726	0.2623	1	153337943	0.0137	2.15e-36	14294	0.0109822	158.701
		rs3802266	A	G	0.0555	0.5633	8	123985708	0.0118	2.56e-06	14740	0.00149856	22.1189
		rs55783131	T	C	0.2064	0.0239	22	17406250	0.0425	1.19e-06	14728	0.00159883	23.5821
		rs56268787	T	C	-0.0936	0.0955	3	152573197	0.0203	4.01e-06	14737	0.00144054	21.2569
		rs59538998	C	G	-0.1188	0.0622	1	245480237	0.0258	4.13e-06	14295	0.00148104	21.1998
		rs61742155	A	C	0.0805	0.129	18	3896518	0.018	7.74e-06	14729	0.00135608	19.9981
		rs61803119	T	G	0.1501	0.1069	1	153390202	0.0194	1.02e-14	14295	0.00417022	59.8545
		rs71301751	G	GT	0.0667	0.5473	2	142499805	0.0138	1.34e-06	10894	0.00213981	23.3568
		rs78800546	A	G	-0.2529	0.0156	11	31879143	0.0534	2.18e-06	14295	0.00156657	22.4261
	Fibroblast growth factor 19 levels	rs10777251	A	G	-0.0767	0.1923	12	91080475	0.0166	3.83e-06	12411	0.0017172	21.3454
		rs111914842	T	C	-0.1634	0.0368	22	46332463	0.0362	6.37e-06	13667	0.00148856	20.3715
		rs112126444	A	G	-0.0927	0.1012	3	132162249	0.0199	3.19e-06	14735	0.0014705	21.6967
		rs11244038	C	G	0.1199	0.0898	9	136095770	0.0247	1.21e-06	11786	0.00199531	23.5598
		rs117398067	T	C	0.2583	0.0178	15	59188192	0.0564	4.65e-06	14744	0.00142055	20.9716
		rs117438391	T	C	-0.2079	0.0225	14	38084604	0.0466	8.14e-06	13868	0.00143318	19.901
		rs12110436	T	C	-0.136	0.0418	6	168606201	0.0297	4.67e-06	14743	0.00142024	20.9655
		rs12342925	A	T	-0.1352	0.0429	9	82082569	0.0299	6.13e-06	14744	0.00138482	20.4434
		rs12407505	A	G	-0.1614	0.9664	1	85295202	0.0352	4.53e-06	14735	0.00142479	21.0215
		rs12520287	T	C	-0.1014	0.9175	5	54847098	0.0221	4.47e-06	14296	0.00147041	21.049
		rs13103023	A	G	0.0837	0.3415	4	39457617	0.0124	1.48e-11	14296	0.00317696	45.5561
		rs141140791	T	C	-0.1293	0.0497	10	61186227	0.0286	6.16e-06	14733	0.00138539	20.4365
		rs141949743	A	AT	-0.1207	0.93	6	139955012	0.0268	6.68e-06	11338	0.0017858	20.28
		rs142067135	A	G	-0.2295	0.0198	12	76644195	0.0492	3.09e-06	13809	0.00157322	21.7557
		rs142585344	A	G	0.2133	0.0218	2	32584586	0.0482	9.63e-06	13809	0.00141615	19.5805
		rs145274424	T	C	0.1992	0.9777	7	17445553	0.0421	2.23e-06	14735	0.00151707	22.3849
		rs145434248	A	G	-0.1442	0.0425	14	64892172	0.0323	8.03e-06	14296	0.00139221	19.928
		rs147710009	A	AT	-0.2986	0.9886	3	77503817	0.0668	7.82e-06	11337	0.0017594	19.9779
		rs1671812	T	C	0.0621	0.6316	11	114495920	0.0132	2.54e-06	12412	0.00178	22.1292
		rs17326790	T	C	0.2161	0.0209	13	85357827	0.0471	4.47e-06	14741	0.001426	21.0479
		rs191522330	T	C	0.2325	0.9812	11	5610048	0.0488	1.89e-06	14738	0.0015378	22.6959
		rs2306969	A	G	0.0674	0.2338	19	5851801	0.0141	1.75e-06	14739	0.00154789	22.8467
		rs2906655	T	C	-0.0623	0.2503	7	101569302	0.0135	3.93e-06	14743	0.00144243	21.2936
		rs35836706	A	G	0.2151	0.0203	9	84435749	0.0456	2.39e-06	14734	0.00150791	22.2481
		rs3846346	T	G	0.1372	0.0459	4	27730465	0.0305	6.85e-06	14729	0.00137195	20.2325
		rs4483036	A	C	-0.0675	0.2516	6	8777463	0.0148	5.1e-06	12412	0.00167307	20.7976
		rs516246	T	C	-0.1661	0.445	19	49206172	0.0118	5.31e-45	14744	0.0132606	198.115
		rs7005978	A	G	-0.1055	0.3458	8	59382715	0.0123	9.72e-18	14744	0.00496498	73.559
		rs75715636	A	G	0.0838	0.1237	3	7913293	0.0187	7.42e-06	14296	0.00140275	20.0791
		rs76708593	T	C	0.1024	0.9158	12	108147245	0.0222	3.98e-06	14296	0.00148605	21.2732
		rs79110990	A	G	0.073	0.1762	9	18148302	0.0156	2.88e-06	14295	0.00152949	21.8945
		rs80023023	A	G	-0.2706	0.0119	12	20656675	0.0607	8.27e-06	12935	0.00153407	19.8706
		rs834971	A	G	-0.0614	0.3002	1	100098055	0.0128	1.61e-06	14728	0.00155989	23.0069
	Fibroblast growth factor 21 levels	rs10495032	T	G	-0.1557	0.0383	1	216837226	0.0318	9.77e-07	14720	0.00162595	23.9698
		rs12290350	T	C	-0.0689	0.2168	11	76480255	0.0145	2.02e-06	14295	0.001577	22.5757
		rs12532101	T	C	0.0659	0.203	7	1194526	0.0149	9.74e-06	14295	0.00136653	19.5586
		rs1260326	T	C	0.1323	0.3977	2	27730940	0.0119	1.03e-28	14730	0.00832135	123.585
		rs13062487	A	G	0.0571	0.3387	3	71944243	0.0126	5.85e-06	14295	0.00143458	20.5338
		rs13229619	A	G	-0.1609	0.1297	7	73030175	0.0176	6.13e-20	14743	0.00563697	83.5657
		rs142603673	T	C	-0.2352	0.0232	21	33860969	0.0455	2.35e-07	14252	0.00187138	26.7172
		rs145127946	A	G	-0.1747	0.037	1	203746507	0.036	1.22e-06	14295	0.00164468	23.5462
		rs145319387	G	GT	-0.0756	0.769	1	188302601	0.0162	3.06e-06	10893	0.00199526	21.7738
		rs149561599	T	G	0.1978	0.9786	22	20883740	0.0444	8.39e-06	13869	0.00142896	19.8438
		rs17284047	T	C	-0.2149	0.9794	3	100519020	0.0479	7.24e-06	14743	0.0013634	20.1253
		rs188758663	A	G	-0.3801	0.0104	10	127847758	0.0749	3.88e-07	11668	0.00220231	25.7488
		rs2429473	A	C	-0.0812	0.795	12	47198899	0.0147	3.32e-08	14295	0.00212994	30.5082
		rs35852631	C	G	-0.0608	0.2555	5	107955452	0.0135	6.68e-06	14730	0.00137512	20.2806
		rs4700382	T	C	-0.063	0.2698	5	55882435	0.0136	3.62e-06	14295	0.00149888	21.4557
		rs60277384	T	C	-0.0881	0.8922	5	84356011	0.019	3.54e-06	14742	0.00145631	21.4974
		rs7012637	A	G	-0.0605	0.4812	8	9173209	0.012	4.61e-07	14295	0.00177498	25.4148
		rs7083293	C	G	-0.0595	0.5772	10	11862075	0.0134	8.98e-06	12412	0.00158596	19.7131
		rs72965996	A	G	-0.2215	0.031	18	72826607	0.0444	6.08e-07	13808	0.00179916	24.8839
		rs7442192	A	G	0.0619	0.7357	4	45023201	0.0138	7.27e-06	14295	0.00140549	20.117
		rs7610704	T	C	-0.0568	0.4644	3	11689679	0.012	2.21e-06	14295	0.00156484	22.4013
		rs79789860	T	C	-0.2003	0.0209	7	114309511	0.0448	7.79e-06	14729	0.00135533	19.987
		rs8191009	A	G	0.0678	0.1998	8	30545827	0.0151	7.12e-06	14295	0.00140835	20.1579
		rs838131	A	C	0.1627	0.501	19	49260677	0.013	6.15e-36	14294	0.0108393	156.613
		rs9974115	A	C	0.0758	0.8308	21	37867322	0.0169	7.28e-06	14295	0.0014053	20.1143
	Fibroblast growth factor 23 levels	rs10737349	A	G	0.0746	0.1462	1	180583036	0.0167	7.93e-06	14286	0.00139485	19.9519
		rs11150539	T	C	-0.056	0.4938	16	83137317	0.0119	2.53e-06	14287	0.00154763	22.1422
		rs117963256	A	T	-0.291	0.0117	8	19386357	0.0653	8.34e-06	12304	0.00161144	19.8559
		rs118177380	A	G	0.2362	0.0187	11	106531034	0.0507	3.18e-06	14287	0.00151685	21.7012
		rs11930290	A	T	-0.1845	0.9748	4	124325226	0.0389	2.11e-06	12848	0.00174783	22.4919
		rs12195292	A	G	-0.0768	0.8634	6	81343345	0.0166	3.72e-06	14710	0.00145299	21.4016
		rs138865481	A	G	-0.2386	0.0154	1	205812500	0.0534	7.89e-06	13800	0.00144461	19.9616
		rs145628723	A	G	0.1957	0.022	13	103962376	0.0437	7.53e-06	14238	0.00140656	20.052
		rs181409232	A	C	-0.2224	0.0191	6	31175118	0.0479	3.43e-06	12846	0.00167534	21.5542
		rs200350335	T	TTA	0.2262	0.9785	14	102593982	0.0467	1.27e-06	10852	0.00215727	23.4569
		rs2825747	A	G	0.0693	0.8386	21	21059864	0.0153	5.91e-06	14735	0.00139037	20.5128
		rs33921462	A	G	-0.0653	0.2766	5	176814656	0.0135	1.32e-06	14287	0.00163496	23.3937
		rs34551523	A	G	0.1704	0.0295	5	146629145	0.0348	9.75e-07	14730	0.00162507	23.973
		rs368215473	A	G	0.1228	0.0941	22	18002038	0.0257	1.77e-06	9397	0.00242375	22.8264
		rs370203222	C	G	0.1059	0.1002	7	12540548	0.0222	1.84e-06	11759	0.00193142	22.7516
		rs3811621	C	G	0.1163	0.2897	2	190446541	0.0131	6.82e-19	14286	0.00548677	78.8054
		rs4730018	A	C	0.0936	0.9039	7	104141309	0.0206	5.53e-06	14287	0.00144294	20.6422
		rs4958089	T	C	0.0513	0.4217	5	132484429	0.0115	8.16e-06	14735	0.00134866	19.8967
		rs57479285	T	C	0.4343	0.0113	11	111082782	0.0981	9.55e-06	7424	0.00263305	19.5941
		rs6127099	A	T	0.0907	0.706	20	52731402	0.0134	1.3e-11	14287	0.00319649	45.8083
		rs62307586	T	G	-0.0552	0.2859	4	61224008	0.0124	8.52e-06	14735	0.00134308	19.8142
		rs671205	T	C	0.0708	0.7502	1	146522722	0.0136	1.93e-07	14287	0.00189332	27.0974
		rs6753743	T	G	0.0941	0.8733	2	121962947	0.0185	3.65e-07	14287	0.00180763	25.8687
		rs72720704	T	C	0.0725	0.8402	1	176974037	0.0161	6.7e-06	14287	0.00141732	20.2751
		rs75271339	A	T	-0.415	0.0141	11	115871001	0.089	3.12e-06	9947	0.0021811	21.7385
		rs794007	T	C	0.0685	0.2406	4	40142535	0.0144	1.97e-06	12844	0.0017587	22.625
		rs9859317	A	G	-0.0549	0.3489	3	64683150	0.0124	9.54e-06	14287	0.00137014	19.5993
		rs9950230	C	G	-0.0559	0.7034	18	56254394	0.0123	5.5e-06	14726	0.00140062	20.6516
	Fibroblast growth factor 5 levels	rs112790107	A	G	0.509	0.006	12	48680454	0.1062	1.64e-06	9845	0.00232787	22.9667
		rs1458038	T	C	0.5159	0.3173	4	81164723	0.0126	1e-200	11788	0.124509	1676.16
		rs305897	T	C	0.1185	0.0828	6	39710570	0.0249	1.95e-06	11341	0.00199306	22.6444
		rs3796603	C	G	0.1625	0.9344	4	81189504	0.0284	1.05e-08	11784	0.00277059	32.7338
		rs4326078	A	C	-0.0728	0.2193	4	70058335	0.015	1.21e-06	11789	0.00199405	23.5508
		rs56391958	A	G	-0.1197	0.0816	16	62005709	0.0249	1.53e-06	11341	0.00203355	23.1054
		rs73212350	A	G	0.0826	0.8353	13	62081113	0.0169	1.02e-06	11787	0.00202257	23.8843
		rs75936934	A	G	-0.3522	0.0174	4	81544248	0.0524	1.8e-11	11302	0.00398133	45.1689
	Fms-related tyrosine kinase 3 ligand levels	rs10164255	T	G	0.0556	0.408	18	70532840	0.0121	4.33e-06	14729	0.00143147	21.1115
		rs11212636	A	G	-0.0772	0.4171	11	108311965	0.0117	4.16e-11	14723	0.00294839	43.5315
		rs112538528	A	C	-0.2426	0.9835	1	236377861	0.0547	9.2e-06	13305	0.00147622	19.6672
		rs113877570	A	G	-0.1207	0.0513	2	36270546	0.0266	5.69e-06	14729	0.00139595	20.587
		rs117040659	T	C	0.3667	0.0086	8	29348124	0.0815	6.81e-06	14286	0.00141508	20.2416
		rs11961049	A	G	0.1031	0.0686	6	155496339	0.0232	8.83e-06	14724	0.00133947	19.7461
		rs12338549	T	C	-0.0851	0.1096	9	94348687	0.0186	4.76e-06	14719	0.00142016	20.9302
		rs12609918	A	G	-0.1863	0.9451	19	56755467	0.0412	6.13e-06	9453	0.00215836	20.4428
		rs1277312	A	T	0.0539	0.4587	4	57902945	0.0117	4.09e-06	14719	0.0014398	21.2201
		rs1379304	T	C	0.0603	0.3741	5	6289394	0.0127	2.05e-06	14286	0.00157555	22.5406
		rs141117375	T	C	-0.1519	0.0364	11	62294309	0.0331	4.45e-06	14286	0.001472	21.0571
		rs142870956	T	C	-0.4307	0.0075	20	4261712	0.0883	1.07e-06	11952	0.00198666	23.7879
		rs144317085	A	T	0.2206	0.9647	4	105806108	0.0324	9.85e-12	14722	0.00313898	46.3513
		rs17272847	A	G	0.1179	0.0907	19	49979398	0.022	8.36e-08	13222	0.00216742	28.7155
		rs184038883	A	C	-0.2276	0.0242	4	185989605	0.0504	6.31e-06	12790	0.00159192	20.3899
		rs185979634	T	C	0.1483	0.9513	10	101403323	0.0306	1.26e-06	12847	0.00182492	23.484
		rs1866051	T	C	-0.0746	0.4771	2	65602149	0.0115	8.76e-11	14732	0.00284827	42.0749
		rs186975	C	G	0.0554	0.382	2	8442736	0.0119	3.23e-06	14703	0.00147191	21.6704
		rs192857133	T	C	0.1812	0.026	9	243950	0.0386	2.68e-06	14727	0.00149409	22.0335
		rs218265	T	C	0.0833	0.8361	4	55408999	0.016	1.93e-07	14731	0.00183662	27.1014
		rs2325555	A	G	-0.0653	0.8002	13	74312013	0.0146	7.73e-06	14720	0.00135713	20.0015
		rs28533776	A	G	-0.0749	0.1924	7	3914756	0.0147	3.48e-07	14731	0.00175927	25.9579
		rs35340580	A	G	-0.1383	0.0449	16	1526820	0.0303	5.01e-06	13653	0.00152359	20.8303
		rs35977476	C	G	0.1102	0.0668	9	9191493	0.0244	6.29e-06	14725	0.00138333	20.395
		rs374309	A	G	0.0786	0.8629	19	22332298	0.0174	6.27e-06	14286	0.00142632	20.4026
		rs4919613	A	G	-0.0662	0.1973	10	103905779	0.0148	7.71e-06	14286	0.00139854	20.0047
		rs55633025	A	G	0.0725	0.4738	1	159890969	0.0129	1.91e-08	12404	0.00253998	31.581
		rs55646869	A	G	0.0529	0.4437	9	129753010	0.0116	5.11e-06	14703	0.00141246	20.7939
		rs57191857	A	G	-0.1429	0.9571	9	10640144	0.0299	1.76e-06	14734	0.00154785	22.8383
		rs61792394	A	G	-0.1569	0.9624	3	170851052	0.0338	3.45e-06	14286	0.00150608	21.5453
		rs6453962	T	C	-0.0559	0.4699	6	77907355	0.0117	1.77e-06	14732	0.0015471	22.8241
		rs67811337	A	C	0.1083	0.081	1	6546418	0.024	6.41e-06	13222	0.00153769	20.3596
		rs6925032	A	C	0.0676	0.326	6	91008027	0.0128	1.28e-07	14286	0.00194857	27.8877
		rs72681653	A	G	0.1302	0.9447	14	51156734	0.0266	9.84e-07	14734	0.00162343	23.9552
		rs73000965	A	T	0.0588	0.3111	11	113982321	0.0125	2.55e-06	14731	0.00149986	22.1246
		rs74722523	T	C	0.3529	0.9914	10	105351013	0.076	3.43e-06	11437	0.00188168	21.5576
		rs7624160	T	G	-0.1061	0.6093	3	128381886	0.0119	4.84e-19	14719	0.00537179	79.4837
		rs7625643	A	G	0.0611	0.5605	3	141150026	0.0129	2.18e-06	12404	0.00180533	22.4302
		rs76428106	T	C	-1.1019	0.9832	13	28604007	0.0524	3.59e-98	13799	0.031051	442.139
		rs7726159	A	C	-0.1191	0.3326	5	1282319	0.0128	1.34e-20	14733	0.00584208	86.5655
		rs77584520	A	T	0.1313	0.9568	1	78494817	0.0293	7.42e-06	14731	0.00136135	20.0787
		rs78154669	T	G	0.0923	0.0938	16	81591243	0.0207	8.24e-06	14721	0.00134877	19.8794
		rs78723322	T	C	-0.1487	0.0403	14	87871738	0.0329	6.19e-06	14734	0.00138455	20.4254
		rs871051	T	G	0.1342	0.0401	13	95950210	0.0301	8.25e-06	14726	0.00134804	19.8753
		rs9381118	T	C	0.0643	0.2577	6	41985436	0.0136	2.27e-06	14285	0.00156237	22.3503
		rs9554186	A	T	0.0821	0.3602	13	28455266	0.0128	1.42e-10	14286	0.00287149	41.1344
	Glial cell line-derived neurotrophic factor levels	rs112594435	T	C	0.1531	0.0371	6	134688249	0.0333	4.27e-06	14721	0.00143384	21.135
		rs116928328	T	C	0.3727	0.9927	21	38984857	0.0821	5.64e-06	13801	0.00149099	20.6049
		rs117195704	A	G	-0.1377	0.0386	10	61379709	0.0309	8.34e-06	14723	0.00134701	19.856
		rs11740708	A	G	-0.3888	0.0906	5	37868088	0.0198	7.56e-86	14710	0.025543	385.534
		rs12329721	A	G	0.0862	0.8974	21	22101949	0.0188	4.54e-06	14733	0.00142491	21.0203
		rs12739417	A	G	0.0579	0.4066	1	199872770	0.0129	7.18e-06	12404	0.00162148	20.1422
		rs138691533	A	G	0.2584	0.0148	12	98629454	0.0539	1.63e-06	14731	0.00155775	22.9799
		rs144181640	A	T	0.3366	0.9898	2	208746333	0.0697	1.37e-06	13988	0.0016645	23.3185
		rs147483239	T	C	-0.2148	0.019	3	11787496	0.0485	9.47e-06	14726	0.00133022	19.6122
		rs150807191	A	G	-0.1719	0.9717	8	34985123	0.0387	8.92e-06	14725	0.00133811	19.7274
		rs16945776	A	G	0.0871	0.9042	17	12160288	0.0196	8.84e-06	14731	0.00133878	19.7454
		rs17353853	A	G	0.1022	0.9255	2	165822047	0.0229	8.09e-06	14288	0.00139205	19.9145
		rs199574106	CT	C	0.3664	0.0121	5	37854190	0.0733	5.77e-07	10407	0.00239517	24.9816
		rs2093446	C	G	0.0606	0.3	9	5230371	0.0129	2.63e-06	14288	0.00154214	22.0651
		rs2194229	A	T	-0.1683	0.1296	5	37918839	0.0179	5.34e-21	14288	0.00614911	88.3896
		rs2453338	A	T	0.0829	0.352	5	38094871	0.0124	2.3e-11	14734	0.00302433	44.6896
		rs35740453	A	G	-0.0718	0.7373	17	1490782	0.0154	3.13e-06	13224	0.00164109	21.7341
		rs57104839	A	G	0.0915	0.903	13	28147359	0.0196	3.04e-06	14736	0.00147676	21.7907
		rs62243355	T	C	-0.0981	0.0997	3	36072052	0.0196	5.58e-07	14731	0.00169768	25.0476
		rs72743928	T	C	0.0871	0.1091	9	98815653	0.0192	5.72e-06	14288	0.00143826	20.5766
		rs77124379	T	C	-0.1117	0.9259	16	48955894	0.0245	5.14e-06	14288	0.00145268	20.7832
		rs77671113	A	C	-0.1194	0.0859	10	87694408	0.0208	9.45e-09	14725	0.00223283	32.9475
		rs79953230	T	C	0.1918	0.0254	13	67293674	0.042	4.96e-06	14719	0.00141483	20.8516
		rs9303102	T	G	0.2096	0.0231	17	14221290	0.0453	3.71e-06	12935	0.00165235	21.4052
		rs9409461	A	G	0.0528	0.4811	9	94530989	0.0119	9.12e-06	14288	0.00137596	19.684
	Hepatocyte growth factor levels	rs111239033	A	G	0.1021	0.0699	2	43842712	0.0228	7.53e-06	14732	0.00135934	20.0504
		rs113903858	A	G	0.3666	0.014	8	72362254	0.0747	9.22e-07	11137	0.00215793	24.0805
		rs114581807	A	G	0.2031	0.0214	1	190171653	0.0452	7.01e-06	14734	0.00136845	20.1876
		rs115009171	A	G	0.4297	0.0078	6	622484	0.0934	4.21e-06	10300	0.00205073	21.1618
		rs11631440	A	T	-0.0638	0.6021	15	101649383	0.012	1.06e-07	14709	0.00191806	28.2631
		rs138848271	T	C	-0.405	0.9907	1	83864840	0.0832	1.13e-06	10793	0.00219063	23.691
		rs144638564	A	G	-0.3746	0.0114	12	114913966	0.0839	8.01e-06	12031	0.00165421	19.9315
		rs145015846	T	C	0.2333	0.0213	14	24292539	0.0525	8.84e-06	14286	0.00138039	19.7447
		rs150498795	A	T	0.1566	0.9642	18	76506666	0.0327	1.68e-06	14732	0.00155436	22.9313
		rs189111993	T	C	0.266	0.0183	5	175563330	0.0595	7.8e-06	11382	0.00175287	19.9826
		rs1963492	T	C	-0.0749	0.1917	8	2653987	0.0168	8.26e-06	11335	0.0017505	19.8732
		rs1986719	T	C	-0.1954	0.9572	17	45959996	0.039	5.44e-07	14718	0.00170267	25.0993
		rs2281532	T	C	-0.0698	0.7983	20	6103587	0.0151	3.79e-06	14286	0.00149347	21.3647
		rs2737756	A	G	0.2047	0.0276	3	128064791	0.0391	1.65e-07	14718	0.00185877	27.4046
		rs34219417	T	C	0.0992	0.8959	1	38949303	0.0217	4.84e-06	14286	0.00146069	20.895
		rs35590175	G	GGA	-0.0675	0.2759	13	109498875	0.0151	7.81e-06	10894	0.00183092	19.979
		rs4963955	T	C	0.1359	0.9623	12	26274153	0.0307	9.57e-06	14722	0.00132928	19.5931
		rs57193877	T	C	0.1572	0.9611	14	65654346	0.0311	4.31e-07	14725	0.00173211	25.5461
		rs5745687	T	C	-0.1943	0.0608	7	81359051	0.0242	9.83e-16	14733	0.0043564	64.4549
		rs5745692	C	G	-0.1545	0.964	7	81358266	0.0332	3.26e-06	14716	0.00146944	21.6532
		rs59950280	A	G	0.1219	0.328	4	3452345	0.0131	1.34e-20	13222	0.00650628	86.5763
		rs61897389	T	G	-0.0761	0.1322	11	47380087	0.0171	8.58e-06	14723	0.00134337	19.8024
		rs6709159	A	G	0.0564	0.4434	2	108946178	0.0114	7.52e-07	14734	0.00165847	24.4731
		rs72778371	A	G	-0.0717	0.2021	16	57045498	0.0161	8.45e-06	12789	0.00154838	19.8298
		rs739269	T	C	-0.0556	0.6561	22	38212068	0.0125	8.67e-06	14286	0.00138299	19.7819
		rs74130123	T	C	-0.2429	0.9809	10	30042437	0.0489	6.79e-07	14734	0.00167182	24.6705
		rs79246709	T	G	0.1375	0.0427	7	19933976	0.0305	6.54e-06	14719	0.00137889	20.3211
		rs80308275	T	C	-0.1177	0.0698	4	153539149	0.026	5.98e-06	14731	0.00138922	20.4903
		rs8106345	A	G	0.0592	0.5179	19	58888317	0.0127	3.14e-06	12404	0.0017487	21.7253
		rs851612	A	G	-0.1182	0.9405	19	42769693	0.0257	4.24e-06	14286	0.00147848	21.1499
	Interferon gamma levels	rs1392570	A	G	-0.0627	0.6157	3	20774445	0.0139	6.46e-06	11345	0.00179029	20.3437
		rs140562194	T	C	0.4666	0.0122	11	110972327	0.0897	1.97e-07	7396	0.0036452	27.0512
		rs146527076	C	G	0.1935	0.9683	13	90334795	0.0384	4.68e-07	11781	0.00215071	25.3878
		rs1953463	A	G	-0.0801	0.8282	14	44797800	0.0176	5.34e-06	11345	0.0018224	20.7092
		rs199501899	G	GT	-0.3008	0.9856	6	12057063	0.0651	3.83e-06	8377	0.00254214	21.3447
		rs199768954	CA	C	0.2584	0.0197	11	44058168	0.0559	3.79e-06	8388	0.00254096	21.3628
		rs34658335	T	C	0.1163	0.0793	7	10535996	0.0261	8.35e-06	11345	0.00174709	19.8519
		rs4810686	T	C	0.0671	0.5585	20	46408844	0.0137	9.69e-07	11344	0.00211018	23.9843
		rs61863416	A	G	0.136	0.9427	10	130545142	0.0283	1.54e-06	11774	0.00195763	23.0904
		rs61904946	T	G	0.1257	0.0613	11	116241126	0.0282	8.29e-06	11792	0.00168211	19.8655
		rs62230781	A	G	0.2184	0.0412	21	37335521	0.0403	5.98e-08	11345	0.00258207	29.3642
		rs6442763	A	C	0.0648	0.4253	3	2921515	0.014	3.68e-06	11345	0.00188482	21.4199
		rs67101138	T	G	0.1461	0.9482	2	19234534	0.0307	1.95e-06	11793	0.00191675	22.6438
		rs704	A	G	-0.0635	0.4705	17	26694861	0.0127	5.73e-07	11793	0.00211542	24.9958
		rs74245341	A	C	0.2414	0.0232	15	93585096	0.0533	5.92e-06	10720	0.00190983	20.5087
		rs74903999	T	C	0.3485	0.9882	13	27473585	0.0708	8.55e-07	10558	0.00228961	24.2246
		rs78042482	A	G	0.2688	0.0145	15	58694863	0.0606	9.18e-06	10890	0.00180344	19.6713
		rs7909512	A	G	0.0567	0.5207	10	3683786	0.0128	9.44e-06	11775	0.00166365	19.6188
		rs80064136	A	G	0.2305	0.9818	1	46963687	0.0521	9.68e-06	11791	0.00165728	19.5701
	Interleukin-10 levels	rs10067443	T	C	-0.0753	0.8011	5	19244332	0.0149	4.33e-07	14296	0.00178331	25.5362
		rs11443190	A	AG	0.0622	0.5045	22	32844853	0.0133	2.92e-06	11326	0.00192736	21.8676
		rs116018601	T	C	0.1763	0.9715	5	132022975	0.0398	9.44e-06	14727	0.0013306	19.6191
		rs12123181	A	G	-0.0996	0.2042	1	206954566	0.0151	4.22e-11	14296	0.0030341	43.5015
		rs1370717	A	G	-0.0534	0.4388	3	32354387	0.0118	6.03e-06	14730	0.00138839	20.4767
		rs138203589	T	G	0.1937	0.0455	2	125939274	0.0418	3.59e-06	14730	0.0014557	21.4708
		rs145770642	G	GA	0.2422	0.981	6	463746	0.0534	5.74e-06	11337	0.00181126	20.5679
		rs147027610	T	C	0.1876	0.9747	13	52566577	0.0416	6.49e-06	14250	0.0014251	20.3338
		rs148332061	C	G	0.1112	0.1005	7	590757	0.0239	3.28e-06	13232	0.00163335	21.6445
		rs150408090	A	G	0.3666	0.9898	6	122709508	0.0761	1.45e-06	12313	0.0018812	23.203
		rs17632797	A	G	-0.0772	0.8561	15	95207832	0.0173	8.1e-06	14296	0.00139099	19.9105
		rs17654493	T	C	0.2951	0.014	6	18825879	0.0626	2.43e-06	12313	0.00180154	22.2187
		rs17747934	A	G	-0.1551	0.9375	20	60272196	0.0342	5.76e-06	13232	0.00155193	20.5639
		rs188535859	T	C	-0.2351	0.0174	2	201728383	0.0486	1.32e-06	14741	0.00158495	23.3977
		rs202092984	A	G	0.1563	0.0498	2	87276729	0.0341	4.57e-06	11768	0.0017821	21.0056
		rs28377109	A	C	0.1586	0.1118	6	32434716	0.02	2.19e-15	13383	0.00467689	62.8755
		rs28651780	T	C	-0.0746	0.8437	4	68058232	0.0167	7.93e-06	14296	0.00139388	19.9519
		rs28929474	T	C	0.2027	0.0203	14	94844947	0.0451	6.97e-06	14744	0.00136818	20.1974
		rs3135932	A	G	-0.1597	0.823	11	117864063	0.0154	3.39e-25	14744	0.00724097	107.525
		rs34059323	A	G	-0.1789	0.0275	7	148496619	0.0401	8.14e-06	14744	0.00134813	19.9009
		rs35898626	C	G	-0.0519	0.4552	14	83509406	0.0117	9.17e-06	14729	0.00133417	19.6745
		rs3769274	A	G	0.0771	0.8403	2	173757986	0.0162	1.94e-06	14742	0.00153411	22.6475
		rs385697	T	C	0.0555	0.6126	6	7880027	0.0119	3.1e-06	14727	0.00147481	21.7487
		rs389239	A	G	-0.0574	0.6162	6	169465075	0.0125	4.39e-06	14296	0.00147282	21.0835
		rs398518	A	G	-0.1293	0.9146	3	8954959	0.0218	3.01e-09	14296	0.00245472	35.1741
		rs4655953	A	G	0.0565	0.3683	1	87832695	0.0121	3.02e-06	14722	0.00147882	21.8005
		rs66624860	T	C	0.0681	0.2791	8	61861039	0.0143	1.91e-06	12799	0.00176879	22.6754
		rs67037615	T	C	-0.1528	0.8893	6	32453163	0.0196	6.39e-15	14296	0.00423329	60.7678
		rs72661933	A	C	-0.2388	0.9811	13	113612154	0.0535	8.06e-06	13809	0.0014407	19.9204
		rs72701782	A	G	0.0981	0.0999	4	185304872	0.0211	3.33e-06	14296	0.00150974	21.6129
		rs73226323	T	C	0.1847	0.9755	3	111531258	0.0415	8.56e-06	14738	0.0013422	19.8052
		rs7500869	A	C	-0.0714	0.1848	16	11009587	0.0159	7.1e-06	14743	0.00136591	20.1624
		rs79438518	A	T	-0.2845	0.0122	9	18625666	0.0618	4.15e-06	13809	0.00153235	21.1897
		rs9975090	A	G	0.0551	0.5972	21	43024340	0.0123	7.48e-06	14296	0.00140175	20.0647
	Interleukin-10 receptor subunit alpha levels	rs10091841	T	G	0.064	0.4945	8	9104264	0.0135	2.13e-06	11345	0.0019771	22.4707
		rs12026492	T	C	0.0709	0.2527	1	226676794	0.0156	5.5e-06	11345	0.00181739	20.6522
		rs1406714	C	G	0.0623	0.4267	15	93461371	0.0131	1.98e-06	11783	0.00191578	22.6131
		rs143313574	T	C	-0.3868	0.0107	16	5247086	0.0841	4.24e-06	9956	0.00212019	21.1492
		rs17832137	A	G	0.1676	0.0481	14	55005535	0.0343	1.03e-06	10289	0.00231515	23.8713
		rs180893431	A	C	0.4057	0.9896	6	78703747	0.0865	2.73e-06	9340	0.00234968	21.993
		rs28408877	C	G	-0.069	0.7429	1	247347252	0.0153	6.49e-06	11345	0.00178951	20.3347
		rs286605	T	G	0.0623	0.5891	5	154443639	0.0131	1.98e-06	11793	0.00191415	22.6131
		rs3135932	A	G	-0.0844	0.8171	11	117864063	0.0168	5.07e-07	11793	0.00213557	25.2344
		rs3777726	T	C	-0.075	0.2995	6	167359279	0.0165	5.48e-06	9461	0.00217907	20.6568
		rs41272625	T	G	0.082	0.1526	3	158540291	0.0179	4.63e-06	11784	0.00177769	20.9821
		rs492616	A	G	-0.0835	0.8497	6	116712455	0.0189	9.96e-06	11344	0.00171766	19.5152
		rs62262707	A	C	0.2156	0.0253	3	83110489	0.0483	8.05e-06	11345	0.00175322	19.9217
		rs6670799	A	G	-0.1247	0.0839	1	56566352	0.0252	7.48e-07	11345	0.00215373	24.4825
		rs74719858	A	G	0.3915	0.9853	14	66407688	0.0823	1.97e-06	10858	0.00207974	22.6248
		rs79202194	T	C	-0.0993	0.1001	8	27864161	0.0224	9.29e-06	11792	0.00166376	19.6485
		rs80137559	T	C	0.2347	0.9822	10	18335103	0.0511	4.37e-06	11791	0.0017859	21.0917
		rs9472032	A	C	0.0968	0.1006	6	43294041	0.0214	6.09e-06	11793	0.00173199	20.4574
		rs9548767	T	G	-0.0686	0.2251	13	31511360	0.0155	9.61e-06	11781	0.0016599	19.5844
		rs958402	T	C	0.06	0.4233	8	97437587	0.0134	7.55e-06	11345	0.00176409	20.0455
	Interleukin-10 receptor subunit beta levels	rs111850948	A	G	-0.0843	0.1348	7	25740142	0.0181	3.2e-06	14286	0.0015161	21.6889
		rs112798338	T	C	0.1926	0.026	1	228433772	0.0411	2.78e-06	14286	0.0015348	21.9568
		rs114288486	T	C	0.1449	0.0363	1	212796908	0.0311	3.17e-06	14730	0.00147155	21.7049
		rs115242284	T	C	-0.1662	0.027	4	183615376	0.0373	8.36e-06	14724	0.00134658	19.8511
		rs1153572	T	C	-0.0548	0.5866	3	4275803	0.0119	4.12e-06	14286	0.00148222	21.2034
		rs116315732	T	C	0.1988	0.0212	2	176630651	0.0402	7.6e-07	14734	0.00165707	24.4524
		rs116898411	A	G	-0.1593	0.96	8	128868102	0.0349	5.01e-06	14286	0.00145625	20.8315
		rs117092856	A	G	-0.3461	0.0088	6	150298636	0.0783	9.86e-06	13420	0.00145377	19.5351
		rs11731108	C	G	-0.0592	0.7134	4	185140403	0.0132	7.3e-06	14286	0.00140596	20.1111
		rs117883662	C	G	-0.4295	0.9904	19	49553051	0.0907	2.19e-06	8938	0.00250255	22.4189
		rs12087642	A	G	-0.0533	0.3491	1	216769382	0.0118	6.27e-06	14719	0.00138424	20.4001
		rs142421172	A	G	0.208	0.0438	1	179682087	0.031	1.95e-11	12840	0.00349396	45.0128
		rs145144288	T	G	-0.3019	0.9879	10	121606887	0.0671	6.82e-06	14286	0.001415	20.2405
		rs149156511	A	G	0.2066	0.0323	20	39437913	0.0444	3.27e-06	14286	0.0015133	21.6488
		rs1605333	C	G	-0.0601	0.6484	12	58388232	0.0124	1.25e-06	13237	0.00177152	23.4877
		rs16887395	A	G	-0.0547	0.6068	6	55785369	0.012	5.16e-06	14286	0.00145235	20.7755
		rs192325200	A	G	-0.2327	0.9827	10	71477178	0.0505	4.07e-06	13867	0.00152884	21.2299
		rs2266590	A	G	-0.4105	0.5426	21	34659396	0.0108	1e-200	14714	0.0894072	1444.51
		rs34361138	A	G	0.0532	0.5488	6	41174158	0.0113	2.5e-06	14732	0.00150228	22.1619
		rs4686528	A	G	-0.1435	0.9488	3	189486023	0.0317	5.99e-06	14286	0.00143236	20.4892
		rs55780441	T	C	0.1783	0.9674	16	13209083	0.0348	3e-07	14734	0.00177849	26.2473
		rs6517157	T	C	0.1509	0.9258	21	34634808	0.0251	1.83e-09	14286	0.00252361	36.1385
		rs6584485	T	C	0.0743	0.8362	10	103937244	0.0161	3.93e-06	14286	0.00148857	21.2944
		rs75710908	A	G	0.1586	0.9665	21	34510084	0.0341	3.3e-06	14708	0.00146861	21.6291
		rs7574167	A	G	0.0637	0.2684	2	43150924	0.0135	2.38e-06	12832	0.00173206	22.2609
		rs7815666	T	C	0.0512	0.5351	8	18274205	0.0113	5.87e-06	14732	0.00139161	20.5269
		rs7855466	T	C	0.0861	0.1723	9	136121303	0.0169	3.49e-07	11783	0.00219797	25.9513
		rs9685374	A	G	-0.0618	0.2721	4	119751261	0.0134	3.99e-06	14286	0.00148666	21.267
	Interleukin-12 subunit beta levels	rs10076557	C	G	-0.4921	0.3028	5	158792819	0.0121	1e-200	14719	0.10102	1653.78
		rs10769256	T	C	0.0585	0.4	11	47378396	0.0123	1.97e-06	14091	0.00160274	22.6173
		rs10774625	A	G	0.131	0.49	12	111910219	0.0131	1.52e-23	11784	0.00841468	99.983
		rs1110261	A	G	0.0843	0.2045	3	5019936	0.0148	1.23e-08	14287	0.00226572	32.4393
		rs12588969	C	G	-0.1297	0.6875	14	103230758	0.0127	1.74e-24	14287	0.00724724	104.283
		rs12639588	A	G	-0.2517	0.5635	3	188121263	0.0117	1.18e-102	14287	0.0313768	462.737
		rs138057078	A	G	-0.1687	0.031	12	17170299	0.0353	1.76e-06	14731	0.00154802	22.8361
		rs148549227	T	C	0.1088	0.0889	3	171348710	0.0228	1.82e-06	12403	0.00183259	22.7676
		rs201503938	CTTGA	C	-0.1064	0.1117	10	94215014	0.0219	1.18e-06	10893	0.00216226	23.6002
		rs2249989	C	G	-0.0669	0.2514	10	73105421	0.0138	1.25e-06	14286	0.00164236	23.4981
		rs3130510	A	G	0.1155	0.2275	6	31154493	0.014	1.58e-16	14735	0.00459787	68.0533
		rs539598	T	C	-0.0672	0.2822	11	96026074	0.0129	1.9e-07	14731	0.00183877	27.1331
		rs568297	T	C	-0.0699	0.6522	12	121221763	0.0122	1.01e-08	14725	0.0022244	32.8228
		rs61938962	T	C	0.0713	0.3226	12	56446766	0.0125	1.17e-08	14732	0.00220363	32.5312
		rs6870256	T	C	0.0725	0.5786	5	158847071	0.0119	1.11e-09	14716	0.00251593	37.1127
		rs6968201	T	G	-0.0622	0.5425	7	6408796	0.0119	1.72e-07	14287	0.00190861	27.3166
		rs73416208	A	G	-0.1477	0.0654	22	37881211	0.0246	1.92e-09	14729	0.0024415	36.0439
		rs76428106	T	C	-0.3406	0.9832	13	28604007	0.0535	1.94e-10	13800	0.00292839	40.5246
		rs8026767	A	G	-0.0743	0.2595	15	80260554	0.0132	1.81e-08	14734	0.00214574	31.679
		rs911263	T	C	0.0781	0.7185	14	68753593	0.0128	1.05e-09	14735	0.00252021	37.224
	Interleukin-13 levels	rs10446322	A	G	0.064	0.3961	3	143068250	0.0132	1.24e-06	11777	0.0019921	23.5038
		rs10752781	T	G	0.0595	0.4904	1	234425332	0.0134	8.98e-06	11344	0.00173502	19.7128
		rs10893042	C	G	-0.0702	0.6744	11	123332970	0.015	2.87e-06	11344	0.00192703	21.8985
		rs10917637	A	G	0.0692	0.3447	1	162878651	0.0136	3.61e-07	11772	0.00219447	25.8857
		rs11251952	A	G	-0.1845	0.0751	10	3623961	0.0397	3.36e-06	11344	0.00190029	21.5941
		rs11757926	C	G	0.1458	0.9259	6	41584211	0.0327	8.25e-06	7943	0.0024966	19.8751
		rs13021250	C	G	0.1112	0.9154	2	8361137	0.0248	7.33e-06	10915	0.00183858	20.1014
		rs13119159	A	G	0.0739	0.4958	4	40938582	0.0132	2.16e-08	11344	0.00275535	31.3375
		rs13297881	T	G	0.1562	0.9494	9	4934758	0.035	8.09e-06	11344	0.00175266	19.9136
		rs141726773	T	C	0.2093	0.9682	13	41810092	0.0446	2.69e-06	11344	0.00193758	22.0187
		rs1472639	A	C	0.0677	0.2405	6	55271616	0.015	6.38e-06	11790	0.00172477	20.3667
		rs149979178	A	G	0.1832	0.9229	7	61999529	0.039	2.63e-06	6901	0.0031873	22.0595
		rs181829077	A	C	0.448	0.9937	1	210429399	0.0997	7.01e-06	9956	0.00202396	20.1873
		rs183684201	C	G	-0.2968	0.9858	5	9974643	0.0628	2.29e-06	11782	0.0018922	22.3324
		rs2073696	A	G	-0.0992	0.112	8	17271300	0.0219	5.91e-06	11782	0.00173844	20.5145
		rs2485365	A	G	0.0579	0.4703	6	159512373	0.0129	7.18e-06	11776	0.0017078	20.1421
		rs36038515	A	G	0.0892	0.1389	3	8912627	0.0197	5.96e-06	11344	0.00180404	20.4984
		rs36107074	T	C	-0.0706	0.2438	11	11427220	0.0159	8.99e-06	11343	0.00173513	19.7124
		rs4260678	A	G	0.0713	0.7649	5	33630839	0.016	8.34e-06	11786	0.00168206	19.8548
		rs4535095	T	C	0.0594	0.5305	2	98857893	0.0134	9.3e-06	11344	0.0017292	19.6466
		rs55924857	T	C	-0.0934	0.8535	15	57830694	0.0183	3.33e-07	11792	0.00220417	26.0446
		rs59235092	A	G	0.2122	0.0274	16	79977921	0.0439	1.34e-06	11784	0.00197883	23.3608
		rs74647203	A	G	-0.2845	0.0136	6	16610802	0.0629	6.1e-06	11792	0.0017319	20.4545
		rs76219628	A	G	0.169	0.0397	7	154418309	0.0357	2.2e-06	11344	0.00197158	22.4058
		rs909357	A	G	-0.1099	0.0772	8	133902602	0.0247	8.61e-06	11777	0.00167818	19.7937
		rs9881117	A	G	-0.0656	0.3094	3	123702960	0.0141	3.28e-06	11791	0.00183241	21.6419
	Interleukin-15 receptor subunit alpha levels	rs1004308	T	C	0.0727	0.1931	9	124977274	0.0162	7.2e-06	11783	0.00170624	20.1356
		rs10125254	A	C	0.0651	0.5937	9	1673918	0.0138	2.39e-06	10856	0.00204571	22.2497
		rs117428573	A	C	-0.3132	0.0119	8	27696981	0.0684	4.67e-06	10857	0.00192745	20.9629
		rs117484888	A	G	0.3794	0.0158	21	15303777	0.0799	2.05e-06	7423	0.00302834	22.5416
		rs12570881	A	T	-0.0867	0.8028	10	5815194	0.0174	6.27e-07	11344	0.00218386	24.8235
		rs140982443	T	C	0.1794	0.963	19	14884642	0.0395	5.58e-06	9906	0.00207802	20.6235
		rs142180961	T	C	0.2488	0.0166	12	38055500	0.0553	6.82e-06	10724	0.00188397	20.2381
		rs145793996	A	G	-0.2278	0.9801	11	37594094	0.0492	3.66e-06	11779	0.00181668	21.434
		rs151041734	T	C	-0.3825	0.0139	8	79506727	0.0746	2.94e-07	8297	0.00315857	26.2833
		rs17129907	A	G	-0.1381	0.9503	11	97047987	0.0303	5.17e-06	11790	0.00175883	20.7696
		rs17635883	A	G	0.0937	0.122	7	51409710	0.0211	8.96e-06	11344	0.00173538	19.7169
		rs192538756	A	T	0.1159	0.8743	20	2629394	0.0241	1.52e-06	9461	0.00243857	23.1228
		rs200144408	T	TG	-0.0682	0.595	14	86567756	0.0147	3.49e-06	8368	0.00256565	21.5194
		rs2228059	T	G	0.3692	0.5146	10	6002368	0.0127	8.39e-186	11344	0.0693336	844.966
		rs2836464	A	G	0.0796	0.8384	21	39896592	0.0169	2.48e-06	11791	0.00187796	22.1809
		rs4459616	T	C	0.14	0.0658	18	12175379	0.0294	1.92e-06	9899	0.00228547	22.6712
		rs4772056	C	G	0.0894	0.8608	13	98893318	0.0197	5.68e-06	11344	0.00181213	20.5905
		rs62144964	A	G	0.0852	0.1223	2	31652761	0.019	7.32e-06	11782	0.00170378	20.1047
		rs6751509	T	C	0.0577	0.3704	2	52233445	0.0128	6.55e-06	11782	0.00172173	20.3169
		rs679874	A	G	0.0629	0.7114	6	153065996	0.0139	6.03e-06	11779	0.00173544	20.4738
		rs6845172	C	G	0.0778	0.8203	4	140657353	0.0162	1.57e-06	11772	0.00195537	23.0598
		rs7137828	T	C	-0.0748	0.5243	12	111932800	0.0133	1.87e-08	11344	0.00278051	31.6245
		rs7898286	T	G	-0.1967	0.3975	10	6009462	0.0135	4.34e-48	11344	0.0183706	212.258
		rs79638163	T	G	0.176	0.9701	1	235799305	0.0398	9.77e-06	11792	0.00165559	19.5517
		rs9270551	A	G	0.0749	0.7077	6	32560501	0.0153	9.81e-07	11344	0.00210813	23.961
	Interleukin-17A levels	rs12599620	T	C	-0.0726	0.7391	16	8011846	0.0153	2.08e-06	11336	0.0019823	22.512
		rs13028360	A	T	0.0597	0.4446	2	193404884	0.0135	9.77e-06	11336	0.00172216	19.5526
		rs145734140	A	G	-0.3662	0.985	8	82998811	0.0815	7.01e-06	8187	0.00245995	20.1844
		rs1462017	C	G	-0.0893	0.1776	8	70106392	0.017	1.5e-07	11774	0.00233811	27.5887
		rs146575213	A	T	-0.4006	0.0103	19	16896917	0.0904	9.36e-06	8776	0.00223263	19.633
		rs17448036	A	G	-0.0585	0.5609	3	189579511	0.0128	4.87e-06	11783	0.00176957	20.8842
		rs2429911	T	C	0.2309	0.0251	17	2272057	0.0486	2.02e-06	11294	0.00199462	22.5683
		rs2731803	T	C	-0.0713	0.3974	5	17221637	0.0161	9.49e-06	11782	0.00166183	19.6089
		rs28852438	A	G	-0.068	0.2897	7	6380998	0.0148	4.34e-06	11336	0.00185877	21.1066
		rs33998516	A	C	-0.0802	0.7781	1	96622380	0.0164	1.01e-06	11336	0.00210516	23.9103
		rs34557923	T	G	0.2446	0.9819	10	67955765	0.0517	2.23e-06	10913	0.00204691	22.3796
		rs3895928	T	C	-0.1893	0.9682	12	89686567	0.0418	5.93e-06	11783	0.00173755	20.5057
		rs4877075	A	G	0.0908	0.1411	9	91976386	0.0192	2.25e-06	11336	0.00196903	22.3611
		rs4985487	T	G	-0.0615	0.6045	16	70109850	0.0138	8.33e-06	11336	0.00174893	19.8571
		rs56702825	A	G	0.1383	0.9451	8	504034	0.0303	5.01e-06	11766	0.00176751	20.8298
		rs57876893	T	G	0.1915	0.0279	14	23580861	0.043	8.45e-06	11776	0.0016814	19.8302
		rs75788494	T	C	-0.2432	0.021	2	13468626	0.0525	3.61e-06	10574	0.0020253	21.4549
		rs77529534	T	C	-0.1279	0.9323	9	27215497	0.0272	2.57e-06	11775	0.00187425	22.107
		rs77595989	T	G	0.1696	0.9648	12	118130693	0.0371	4.84e-06	11767	0.00177283	20.8944
		rs79982350	C	G	-0.1467	0.0555	9	31560030	0.0295	6.6e-07	11336	0.00217676	24.7252
	Interleukin-17C levels	rs1072074	A	G	-0.0649	0.5847	4	24758319	0.0141	4.17e-06	11785	0.00179449	21.1825
		rs10870773	A	G	-0.0816	0.8025	13	44396409	0.0171	1.82e-06	11345	0.00200315	22.7673
		rs113334480	T	C	-0.0962	0.8992	3	184205438	0.0217	9.29e-06	11788	0.00166444	19.6497
		rs113702571	T	C	-0.2558	0.9848	8	118629302	0.0564	5.75e-06	11786	0.00174228	20.5669
		rs114882743	A	T	-0.3259	0.9804	1	176930254	0.0548	2.73e-09	11345	0.00310779	35.3615
		rs11931996	T	C	-0.1219	0.9068	4	152291909	0.0262	3.28e-06	11345	0.00190446	21.6435
		rs12092228	T	G	0.1508	0.0512	1	242536005	0.0327	4e-06	9892	0.00214531	21.2627
		rs12863903	T	C	-0.0857	0.1597	13	96638651	0.018	1.93e-06	11345	0.00199409	22.6642
		rs12895022	T	C	0.1091	0.0906	14	102333234	0.0236	3.78e-06	11774	0.00181182	21.3674
		rs139152046	T	G	-0.2421	0.0211	12	23245149	0.0536	6.28e-06	9422	0.00216062	20.3971
		rs139637682	T	C	-0.3301	0.9817	2	111999407	0.0737	7.5e-06	8488	0.0023579	20.0564
		rs17700884	T	G	-0.105	0.3783	16	88684495	0.0136	1.16e-14	11775	0.00503671	59.5974
		rs1920106	T	C	0.0633	0.3948	7	21240100	0.0132	1.62e-06	11792	0.00194637	22.9925
		rs199658824	T	TG	-0.2362	0.9733	12	52739413	0.0468	4.49e-07	8391	0.00302648	25.4662
		rs2408771	T	G	0.0625	0.4358	5	126053775	0.0138	5.93e-06	11345	0.00180473	20.5081
		rs2770113	A	G	0.0604	0.4998	6	158194819	0.0135	7.67e-06	11345	0.00176131	20.0138
		rs2814092	C	G	0.0624	0.6437	6	66547346	0.0135	3.8e-06	11792	0.00180854	21.3613
		rs28552890	A	T	-0.096	0.8859	8	23691952	0.0215	8e-06	11345	0.00175428	19.9337
		rs39779	C	G	0.1077	0.1032	16	8393906	0.0227	2.09e-06	11345	0.00198022	22.5062
		rs59356989	A	G	-0.0882	0.8432	5	107423766	0.0177	6.26e-07	11790	0.00210166	24.8266
		rs6874610	T	G	-0.0649	0.2795	5	39436460	0.0144	6.58e-06	11783	0.00172092	20.3091
		rs72815428	T	C	-0.1673	0.0423	5	174836306	0.0366	4.85e-06	11775	0.00177133	20.8908
		rs73181003	A	G	-0.1122	0.093	22	46922217	0.0246	5.09e-06	11345	0.00183027	20.7988
		rs7324443	C	G	0.0637	0.3575	13	30065064	0.014	5.36e-06	11345	0.00182149	20.6989
		rs75246422	T	C	-0.0951	0.1233	5	174179760	0.0201	2.23e-06	11793	0.00189462	22.3818
		rs75360344	A	G	-0.1414	0.0498	7	35414652	0.031	5.08e-06	11774	0.00176394	20.8018
		rs7559734	T	C	-0.0915	0.8803	2	212465664	0.0206	8.92e-06	11345	0.001736	19.7256
		rs77223587	T	G	-0.3175	0.9893	15	46123423	0.0705	6.68e-06	10324	0.00196069	20.278
		rs77654242	T	G	-0.2174	0.9707	2	136675328	0.0469	3.56e-06	10294	0.00208297	21.4827
		rs78289993	A	G	0.1577	0.961	8	14156196	0.0351	7.03e-06	11785	0.00170992	20.1825
		rs79340054	T	C	0.138	0.9508	10	19368604	0.0309	7.97e-06	11780	0.00169029	19.9419
		rs79599491	T	C	-0.1905	0.9711	15	42484321	0.0419	5.45e-06	11306	0.00182499	20.6674
		rs8015296	C	G	-0.1162	0.0991	14	92763907	0.0253	4.37e-06	9461	0.00222468	21.0901
	Interleukin-18 levels	rs113552426	C	G	-0.278	0.9792	16	84730435	0.0581	1.71e-06	11249	0.00203114	22.8908
		rs113841145	A	G	0.2866	0.9893	11	116331456	0.0629	5.2e-06	13809	0.00150119	20.7581
		rs115120333	T	C	-0.1967	0.9795	1	78975194	0.0443	8.99e-06	14743	0.00133547	19.7125
		rs11605127	C	G	-0.0629	0.7543	11	268430	0.0137	4.41e-06	14730	0.00142901	21.0766
		rs11918804	A	C	-0.1184	0.9337	3	196038580	0.0266	8.54e-06	11791	0.00167749	19.8092
		rs12201187	A	T	0.0676	0.2767	6	162785078	0.0138	9.65e-07	13245	0.00180841	23.9922
		rs12648080	A	G	0.072	0.8077	4	121893301	0.0146	8.16e-07	14743	0.00164686	24.3165
		rs12681624	C	G	-0.0935	0.8179	8	144606172	0.0157	2.59e-09	13657	0.00259025	35.4618
		rs12711729	T	C	-0.0702	0.7336	2	126751021	0.0153	4.47e-06	11345	0.00185217	21.0482
		rs139760701	A	T	-0.3049	0.989	3	115001900	0.0604	4.46e-07	13809	0.00184195	25.4787
		rs1403742	A	T	-0.0567	0.371	20	51289816	0.0124	4.82e-06	14296	0.00146041	20.9056
		rs144626837	T	C	0.2026	0.9792	2	125030834	0.0458	9.71e-06	14741	0.0013257	19.5654
		rs148504635	A	C	0.2532	0.9857	16	54161464	0.0525	1.42e-06	14737	0.00157585	23.2568
		rs17229943	A	C	-0.16	0.9351	5	68682536	0.0267	2.07e-09	14744	0.00242966	35.9053
		rs2108621	T	C	0.0581	0.3565	19	5344989	0.0126	4.01e-06	14296	0.00148508	21.2594
		rs35495214	T	C	0.1374	0.0465	11	112433719	0.0291	2.34e-06	14735	0.00151071	22.2909
		rs35538453	CA	C	-0.3011	0.0126	21	15968566	0.0663	5.59e-06	10407	0.00197792	20.6211
		rs35656694	A	C	0.0746	0.851	16	52032393	0.0165	6.15e-06	14744	0.0013845	20.4386
		rs385076	T	C	-0.1857	0.3734	2	32489851	0.0123	1.68e-51	14296	0.0156938	227.904
		rs4140444	A	G	0.2157	0.0204	6	38300402	0.0461	2.88e-06	14741	0.00148295	21.8897
		rs4612182	A	G	-0.0547	0.5914	6	138336137	0.0123	8.7e-06	14743	0.00133967	19.7745
		rs55858715	T	G	-0.117	0.0649	11	86685696	0.0254	4.1e-06	13233	0.00160085	21.2148
		rs56266057	T	G	0.0796	0.8662	10	17082153	0.018	9.77e-06	14295	0.00136617	19.5533
		rs56836641	T	C	-0.163	0.0477	7	155637974	0.0301	6.12e-08	14743	0.00198515	29.3213
		rs5744249	A	C	0.2039	0.7618	11	112025306	0.0135	1.53e-51	14742	0.0152385	228.091
		rs60235102	T	C	0.1154	0.9237	11	105060888	0.0225	2.91e-07	14722	0.00178363	26.3019
		rs62351325	T	C	0.1557	0.9627	5	19698240	0.0344	6.01e-06	14744	0.00138753	20.4834
		rs67424072	T	G	-0.082	0.8341	7	11104167	0.0165	6.71e-07	14296	0.00172463	24.6944
		rs72766437	T	C	0.0637	0.2088	5	83710370	0.0143	8.41e-06	14734	0.00134494	19.8403
		rs77994606	A	G	-0.2314	0.9814	18	28763724	0.0472	9.46e-07	14743	0.00162761	24.0317
		rs7990672	T	G	-0.0568	0.69	13	90838056	0.0128	9.1e-06	14295	0.00137561	19.6887
	interleukin-18 receptor 1 levels	rs115232861	T	C	-0.3209	0.9616	2	102242037	0.0313	1.15e-24	14733	0.0070839	105.097
		rs117195704	A	G	-0.1505	0.0389	10	61379709	0.0313	1.52e-06	14730	0.00156711	23.1167
		rs117524772	A	C	0.2911	0.0232	17	64361924	0.0451	1.09e-10	14295	0.00290592	41.6553
		rs13412259	C	G	-0.0716	0.2682	2	103317167	0.0135	1.13e-07	14295	0.00196391	28.1253
		rs35021151	A	G	-0.1646	0.0317	3	58414784	0.0342	1.49e-06	14735	0.00156955	23.1605
		rs35679975	T	C	0.0726	0.8161	20	51194941	0.0149	1.1e-06	14726	0.00160959	23.7379
		rs62257659	A	G	-0.2015	0.9745	3	79589418	0.042	1.61e-06	14727	0.00156048	23.014
		rs6742007	A	C	0.0962	0.1233	2	104759119	0.0182	1.25e-07	14742	0.0018916	27.935
		rs7149605	A	G	0.1075	0.0957	14	94854041	0.0203	1.19e-07	14731	0.00190006	28.0392
		rs75366565	T	C	-0.401	0.1988	2	103166288	0.0142	1.92e-175	14735	0.0513419	797.358
		rs78199195	A	G	-0.0956	0.8928	3	146882115	0.0196	1.07e-06	14295	0.00166149	23.7872
		rs951774	A	C	0.5719	0.1798	2	102912664	0.0148	1e-200	14728	0.0920521	1492.99
	Interleukin-1-alpha levels	rs10057700	A	G	-0.0822	0.4388	5	161958436	0.0181	5.59e-06	8587	0.00239609	20.6198
		rs10063171	T	G	0.0775	0.1932	5	67352803	0.0175	9.49e-06	11340	0.00172649	19.6088
		rs10233998	T	G	0.131	0.0604	7	89060931	0.0286	4.64e-06	11785	0.00177709	20.9767
		rs115494443	A	G	0.2658	0.0186	1	116784131	0.0565	2.55e-06	10853	0.00203507	22.1275
		rs115602471	T	C	0.2215	0.0311	2	170964850	0.0469	2.33e-06	11340	0.00196307	22.301
		rs117537822	T	C	0.2176	0.9755	17	32073614	0.0439	7.17e-07	11788	0.00207991	24.5649
		rs11759846	A	G	-0.3263	0.0799	6	32586222	0.0266	1.36e-34	11788	0.0126044	150.452
		rs11878153	A	G	0.1116	0.9015	18	308555	0.0221	4.42e-07	11787	0.00215875	25.4959
		rs12047801	T	C	0.0783	0.174	1	105113404	0.0171	4.67e-06	11785	0.00177595	20.9632
		rs12529944	T	C	-0.0845	0.178	6	84066908	0.0189	7.79e-06	11340	0.00175959	19.9854
		rs16886503	A	T	0.2438	0.9824	8	89744017	0.0524	3.28e-06	11786	0.00183333	21.6437
		rs190042298	A	G	0.1502	0.0497	3	147628690	0.0339	9.39e-06	9897	0.00197959	19.6269
		rs2426634	A	G	-0.0896	0.1376	20	55282711	0.0198	6.03e-06	11787	0.00173432	20.4744
		rs4767214	T	C	0.062	0.5326	12	114539621	0.013	1.85e-06	11772	0.00192845	22.7417
		rs523604	A	G	0.0754	0.5264	11	118755738	0.0142	1.1e-07	10290	0.00273251	28.1891
		rs61098036	A	G	-0.0856	0.8232	17	53509585	0.0187	4.7e-06	9891	0.002114	20.9496
		rs7138689	T	G	0.0961	0.8877	12	103893494	0.0208	3.83e-06	11777	0.00180925	21.3426
		rs72937918	T	C	-0.2056	0.0233	11	80672314	0.0452	5.4e-06	11772	0.00175451	20.6869
		rs76012752	A	G	0.1568	0.9527	12	28953348	0.0352	8.41e-06	11340	0.00174676	19.8395
		rs76544453	T	C	-0.1609	0.9585	14	81651382	0.0361	8.31e-06	11788	0.00168239	19.862
		rs78267257	A	G	-0.1825	0.0323	14	83490781	0.0406	6.95e-06	10903	0.00184979	20.202
		rs9272305	A	C	-0.2444	0.0316	6	32603879	0.0462	1.22e-07	8587	0.00324836	27.978
	Interleukin-2 levels	rs10996419	T	C	-0.1222	0.9188	10	67202938	0.0259	2.38e-06	11784	0.00188552	22.2571
		rs11141276	T	C	0.1434	0.0611	9	88777064	0.0306	2.78e-06	9265	0.00236473	21.9564
		rs111783480	A	G	-0.1462	0.1075	4	14756774	0.0329	8.84e-06	9265	0.00212683	19.7428
		rs144129701	C	G	-0.2699	0.9727	14	55563894	0.0576	2.79e-06	11341	0.00193228	21.9525
		rs145516501	CA	C	-0.2759	0.0229	13	95200973	0.0539	3.08e-07	8383	0.00311581	26.1952
		rs150999021	CAAAT	C	0.0798	0.5014	19	54588401	0.0175	5.12e-06	7456	0.00278109	20.788
		rs1657222	A	G	-0.0621	0.4037	10	34837139	0.0137	5.82e-06	11340	0.0018086	20.5431
		rs1943222	A	G	-0.0622	0.6878	18	58028057	0.0138	6.57e-06	11789	0.00172028	20.3118
		rs28515912	A	C	-0.0723	0.6969	17	103299	0.0149	1.22e-06	10723	0.00219096	23.5409
		rs35252272	G	GT	-0.081	0.7096	17	73558213	0.0177	4.73e-06	7307	0.00285786	20.9365
		rs36006983	T	C	-0.0728	0.7384	16	77431739	0.0153	1.95e-06	11341	0.00199234	22.6362
		rs4703508	T	C	-0.1216	0.9334	5	35188802	0.026	2.91e-06	11789	0.00185199	21.8699
		rs55813957	C	G	0.0728	0.7076	11	128560199	0.016	5.36e-06	11341	0.00182213	20.6988
		rs6535212	T	G	-0.0646	0.6861	4	138235156	0.0139	3.36e-06	11784	0.00182956	21.5954
		rs72659067	A	G	0.3327	0.0111	8	62639773	0.0736	6.17e-06	9980	0.0020433	20.4297
		rs74852566	T	G	-0.1999	0.0244	10	2293803	0.0431	3.52e-06	11789	0.00182139	21.5079
		rs75739108	T	C	0.1737	0.039	3	137247468	0.038	4.85e-06	11341	0.001839	20.8908
		rs7638939	A	T	0.0854	0.8293	3	125991040	0.0174	9.2e-07	11769	0.00204263	24.0848
		rs77832761	A	G	0.1922	0.0318	13	85868678	0.0414	3.44e-06	11785	0.0018255	21.5493
		rs77853517	T	C	-0.1048	0.8961	3	64865615	0.0217	1.37e-06	11787	0.00197488	23.32
		rs77880908	T	C	-0.0886	0.1258	4	47700645	0.0196	6.17e-06	11770	0.00173311	20.4306
		rs79419497	A	G	0.2016	0.9733	2	192579384	0.0424	1.99e-06	11789	0.00191399	22.6035
		rs79925007	T	G	0.1176	0.9036	4	34713434	0.0255	3.99e-06	11341	0.00187184	21.2646
	Interleukin-20 levels	rs112421516	A	G	0.1935	0.9708	1	67400701	0.0435	8.66e-06	11336	0.00174247	19.7837
		rs114209791	A	G	-0.2134	0.9756	2	52215130	0.046	3.5e-06	11784	0.00182301	21.5179
		rs114363239	T	C	-0.2372	0.0189	1	41433965	0.0487	1.11e-06	11782	0.00200946	23.7191
		rs115191082	T	G	-0.2543	0.0149	1	104640701	0.0561	5.82e-06	11294	0.00181606	20.5442
		rs117977288	T	G	-0.1546	0.9553	16	80689313	0.0316	9.96e-07	11784	0.00202708	23.9316
		rs12498781	A	G	0.0635	0.3202	4	133183457	0.0137	3.57e-06	11763	0.00182304	21.4799
		rs12969831	A	G	0.1474	0.9399	18	74247282	0.0331	8.46e-06	11336	0.0017463	19.8272
		rs13421547	T	C	0.147	0.044	2	13940522	0.0325	6.09e-06	11784	0.00173309	20.4548
		rs138771212	A	G	-0.3596	0.9909	8	68839107	0.0778	3.8e-06	11336	0.00188106	21.3601
		rs143409618	T	C	-0.2247	0.0541	13	112575760	0.0504	8.26e-06	11784	0.00168392	19.8734
		rs146918864	T	C	-0.2551	0.0228	2	141913966	0.0515	7.29e-07	11438	0.00214055	24.5319
		rs188205021	T	C	-0.222	0.0255	11	100596026	0.0427	2e-07	11774	0.0022905	27.0257
		rs2285212	T	C	-0.1112	0.9158	1	169461481	0.0248	7.33e-06	11336	0.00177042	20.1016
		rs28542561	T	C	-0.1753	0.965	15	23769949	0.0372	2.45e-06	11774	0.0018825	22.2026
		rs34172193	A	G	-0.2175	0.02	6	112451601	0.0488	8.31e-06	10918	0.00181613	19.8609
		rs34691354	C	G	0.0651	0.6659	18	75094435	0.0143	5.3e-06	11336	0.00182489	20.7211
		rs35508685	T	C	0.1688	0.9672	2	213241261	0.0373	6.03e-06	11782	0.00173522	20.4764
		rs383039	A	G	-0.0698	0.2136	1	242399370	0.0156	7.66e-06	11783	0.00169617	20.0165
		rs61992201	T	G	0.0888	0.1397	14	48507353	0.0201	9.97e-06	10267	0.00189743	19.5141
		rs6952803	A	G	0.2776	0.9804	7	54991055	0.0597	3.32e-06	10849	0.00198901	21.6177
		rs72633862	T	G	-0.1722	0.0444	1	9746065	0.0376	4.65e-06	11774	0.00177825	20.9709
		rs72659995	T	C	-0.1232	0.9142	14	21169862	0.0267	3.95e-06	11336	0.00187467	21.2874
		rs73192044	A	G	-0.1066	0.9032	3	119431497	0.0237	6.86e-06	11336	0.00178149	20.2274
	Interleukin-20 receptor subunit alpha levels	rs113105910	A	G	-0.2425	0.0165	11	5315973	0.0538	6.56e-06	11786	0.00172086	20.3135
		rs113153423	A	G	0.1913	0.972	8	139987300	0.0407	2.6e-06	11792	0.00187	22.0886
		rs113563938	A	T	0.3176	0.9871	7	12560554	0.0676	2.62e-06	11344	0.00194204	22.0694
		rs115680168	T	C	-0.3364	0.0177	4	164735206	0.0757	8.84e-06	7586	0.00259644	19.7427
		rs11987533	A	G	0.1171	0.1374	8	35154239	0.0198	3.34e-09	11344	0.00307383	34.9709
		rs12056343	T	G	-0.0761	0.7494	8	79840734	0.0166	4.55e-06	9894	0.00211963	21.0119
		rs12138611	C	G	0.119	0.1039	1	168180874	0.0256	3.34e-06	11344	0.00190117	21.6042
		rs143067549	T	C	-0.4166	0.0114	5	46131995	0.091	4.69e-06	7315	0.00285693	20.9526
		rs149111746	A	G	0.2357	0.0208	17	59389022	0.0511	3.98e-06	11783	0.00180235	21.2718
		rs188200783	T	C	-0.2004	0.0429	5	22203180	0.0449	8.07e-06	8974	0.0022149	19.9162
		rs2064077	T	C	0.1072	0.083	1	171216897	0.0241	8.66e-06	11790	0.00167538	19.7825
		rs2883991	T	C	0.08	0.8477	2	53038599	0.0181	9.88e-06	11789	0.00165435	19.5321
		rs28846828	T	C	-0.0765	0.4228	1	153082810	0.0154	6.78e-07	8817	0.00279092	24.6708
		rs4667792	T	C	-0.0606	0.5471	2	166018354	0.0135	7.16e-06	11344	0.00177313	20.1466
		rs59446445	A	G	0.1741	0.0321	5	154577444	0.038	4.61e-06	11790	0.00177723	20.9873
		rs6842116	C	G	-0.0925	0.8324	4	6909807	0.0204	5.78e-06	11344	0.00180913	20.5564
		rs71476058	A	T	-0.2711	0.0278	11	109386685	0.0606	7.69e-06	7943	0.00251325	20.008
		rs72785422	T	C	0.0897	0.8313	16	14288564	0.0195	4.22e-06	11343	0.00186199	21.1563
		rs74032581	A	T	-0.1343	0.9366	16	83519341	0.0298	6.58e-06	11344	0.00178721	20.3069
		rs9817113	T	C	0.1541	0.0446	3	151178393	0.0346	8.44e-06	11790	0.00167961	19.8326
	Interleukin-22 receptor subunit alpha-1 levels	rs114416525	A	G	0.2819	0.0142	3	99744651	0.0619	5.26e-06	11345	0.00182478	20.7363
		rs11607326	A	T	-0.0919	0.1246	11	83564435	0.0206	8.15e-06	11345	0.00175118	19.8985
		rs117263973	A	G	0.3467	0.0109	21	42295154	0.0752	4.02e-06	10858	0.00195377	21.2516
		rs117636462	A	G	0.3671	0.9915	20	16761823	0.0828	9.27e-06	10858	0.00180706	19.653
		rs11777386	A	G	-0.1003	0.0953	8	52767675	0.0224	7.55e-06	11779	0.00169926	20.0462
		rs12240324	A	G	0.2203	0.9713	10	44669337	0.047	2.77e-06	11793	0.00185952	21.9664
		rs13169282	A	G	-0.0709	0.2216	5	144256718	0.0158	7.21e-06	11783	0.00170601	20.1328
		rs13257574	T	C	0.2714	0.0167	8	87485765	0.0584	3.36e-06	11306	0.00190659	21.5932
		rs143949731	T	C	0.1655	0.0384	18	22333712	0.0366	6.13e-06	11782	0.00173245	20.4437
		rs146501549	CCCA	C	0.0731	0.4392	3	164196006	0.0163	7.3e-06	7943	0.00252567	20.1071
		rs1473089	A	C	0.2679	0.0253	4	26143082	0.0561	1.79e-06	10916	0.00208473	22.8003
		rs17256492	T	C	-0.0751	0.7694	14	62394907	0.0162	3.56e-06	11345	0.0018907	21.4869
		rs187050106	T	C	0.4278	0.0081	13	56206816	0.0964	9.09e-06	8488	0.00231481	19.6891
		rs187651556	T	C	-0.3827	0.9838	1	29484787	0.0859	8.38e-06	6752	0.00293105	19.8428
		rs3181361	T	C	0.27	0.0163	9	117667449	0.0582	3.5e-06	11345	0.00189345	21.5182
		rs4466	A	G	0.0906	0.1324	22	35723831	0.0203	8.08e-06	11792	0.00168634	19.9155
		rs4811167	T	C	0.0632	0.5504	20	50001752	0.0134	2.4e-06	11793	0.0018827	22.2408
		rs56282088	A	G	0.2815	0.0165	8	81502336	0.0571	8.23e-07	10919	0.00222094	24.2999
		rs75590335	A	G	0.1722	0.0376	4	157031745	0.037	3.25e-06	11345	0.00190559	21.6564
		rs78594373	T	C	-0.1271	0.0671	2	85320044	0.0273	3.23e-06	11767	0.00183866	21.6717
		rs79229049	A	T	-0.2102	0.9695	7	81154741	0.0412	3.36e-07	11781	0.0022046	26.0254
	Interleukin-24 levels	rs11256610	A	G	0.3005	0.0145	10	6122343	0.0641	2.76e-06	10850	0.00202146	21.9732
		rs116790447	T	C	0.1729	0.0521	1	18931322	0.0371	3.16e-06	9453	0.00229232	21.7145
		rs117613902	A	G	-0.3	0.9862	14	97741799	0.0657	4.97e-06	10850	0.001918	20.8464
		rs12275648	T	C	-0.0696	0.3114	11	129057999	0.0155	7.11e-06	10277	0.00195811	20.1591
		rs12588414	A	G	0.0753	0.2361	14	104576816	0.0169	8.37e-06	10273	0.00192877	19.8487
		rs143986178	A	G	0.2969	0.0144	21	26067535	0.0644	4.02e-06	10850	0.0019551	21.2505
		rs145295031	A	T	0.3063	0.014	7	9959098	0.0647	2.2e-06	11287	0.00198173	22.4083
		rs145450029	T	G	-0.2153	0.0246	11	76932037	0.0484	8.65e-06	11784	0.00167639	19.7844
		rs145660089	T	C	0.2004	0.0274	11	94477313	0.0446	7.01e-06	11779	0.00171109	20.1861
		rs145891540	T	G	0.1913	0.0315	12	93849398	0.0422	5.81e-06	11772	0.0017426	20.5462
		rs167018	A	G	0.0657	0.4443	7	155623090	0.0136	1.36e-06	11336	0.00205447	23.3333
		rs2165910	A	G	0.0674	0.7371	18	7919506	0.015	7.01e-06	11768	0.00171273	20.1866
		rs2341294	A	G	-0.1318	0.0716	5	149232308	0.028	2.51e-06	9900	0.0022331	22.1527
		rs60306270	A	G	-0.0886	0.1398	16	49575164	0.0191	3.51e-06	11781	0.00182317	21.5143
		rs61997688	T	C	-0.0757	0.8019	14	57398908	0.017	8.47e-06	11772	0.00168156	19.8253
		rs73169406	A	G	0.111	0.1327	22	48661109	0.0207	8.22e-08	11337	0.00252992	28.7494
		rs7401175	A	T	0.0892	0.2392	14	86024172	0.0195	4.78e-06	7943	0.00262744	20.9195
	Interleukin-2 receptor subunit beta levels	rs111358562	A	C	-0.1638	0.3346	13	30976443	0.0368	8.54e-06	8817	0.002242	19.8077
		rs11153066	T	C	0.0615	0.5833	6	107846644	0.0137	7.15e-06	11343	0.00177341	20.148
		rs111805691	A	G	-0.1278	0.0648	4	13099601	0.0286	7.88e-06	11344	0.00175711	19.9643
		rs115890206	A	G	0.232	0.9786	2	171243489	0.0502	3.81e-06	10403	0.00204889	21.3543
		rs116007066	A	G	-0.2101	0.025	4	136755243	0.0441	1.9e-06	10295	0.00219985	22.6929
		rs116068903	T	C	0.2831	0.0151	1	67498721	0.0636	8.54e-06	10470	0.00188885	19.8099
		rs11630708	T	C	-0.2102	0.9766	15	84665328	0.0443	2.09e-06	11788	0.00190629	22.5105
		rs116381951	T	C	0.2794	0.9817	1	177439129	0.063	9.21e-06	9983	0.00196633	19.6646
		rs117538197	T	C	0.1213	0.0695	17	4507431	0.0261	3.36e-06	11774	0.00183114	21.5957
		rs13001788	T	C	0.2769	0.9745	2	31896839	0.0557	6.65e-07	8243	0.00298917	24.7076
		rs141460846	T	C	-0.2471	0.9783	11	40470032	0.0535	3.86e-06	11304	0.00188359	21.3285
		rs1472270	C	G	0.0704	0.346	7	98121843	0.0144	1.01e-06	11344	0.00210252	23.897
		rs147955591	A	C	-0.0739	0.2186	8	120536724	0.0166	8.52e-06	11344	0.00174401	19.8151
		rs17549820	T	C	0.0631	0.5622	4	108118301	0.0129	1e-06	11791	0.00202511	23.9224
		rs199629395	T	TA	-0.2288	0.9611	5	22599432	0.0454	4.66e-07	7943	0.00318735	25.3917
		rs2157876	T	G	-0.1133	0.0879	12	111592380	0.0239	2.13e-06	11343	0.00197732	22.4692
		rs2281533	C	G	-0.1844	0.0481	20	6103768	0.0404	5.01e-06	11776	0.00176601	20.8298
		rs301439	C	G	-0.0643	0.6412	9	4589802	0.0144	8e-06	11344	0.00175456	19.9352
		rs34246740	T	C	-0.0721	0.2619	11	36198233	0.0156	3.8e-06	11344	0.00187948	21.3572
		rs55757846	A	G	-0.1021	0.8947	14	25692351	0.0231	9.87e-06	11344	0.00171915	19.5322
		rs55987136	T	C	-0.1967	0.9753	16	12220199	0.0443	8.99e-06	11781	0.00167068	19.7119
		rs71476282	T	C	-0.1842	0.0363	11	115220909	0.0412	7.79e-06	11344	0.00175895	19.9852
		rs9321271	A	C	-0.157	0.9549	6	131393771	0.0325	1.36e-06	11779	0.00197726	23.3324
		rs9921181	A	G	-0.0606	0.4465	16	80775714	0.0128	2.2e-06	11786	0.00189816	22.4105
	Interleukin-33 levels	rs1013434	T	C	-0.0732	0.2201	21	40484010	0.0158	3.61e-06	11783	0.00181828	21.4602
		rs10415966	A	C	-0.1184	0.1177	19	14299739	0.0233	3.74e-07	10281	0.00250534	25.8171
		rs10941408	T	C	-0.0666	0.2923	5	38788544	0.0148	6.8e-06	11345	0.00178175	20.2464
		rs112495884	A	G	0.3432	0.0112	18	73359115	0.0748	4.47e-06	10858	0.00193509	21.048
		rs112523022	A	ATG	-0.0903	0.6895	2	13437884	0.0203	8.66e-06	7456	0.00264683	19.7819
		rs1273797	A	G	-0.0652	0.4698	2	227438887	0.0144	5.96e-06	9252	0.00221092	20.4963
		rs13336496	A	C	0.0936	0.8755	16	79491576	0.0203	4.01e-06	11780	0.00180149	21.2562
		rs1427438	T	C	0.3362	0.0144	3	69721499	0.0761	9.97e-06	10891	0.00178888	19.514
		rs148213188	G	GGT	-0.1366	0.908	16	27450250	0.0303	6.54e-06	7456	0.00271849	20.3189
		rs17147023	T	C	0.0689	0.7409	9	133361010	0.0154	7.68e-06	11344	0.00176143	20.0134
		rs17149396	C	G	0.1833	0.0307	7	24423445	0.04	4.59e-06	11789	0.0017781	20.9957
		rs28658099	A	T	0.0848	0.8568	4	45839898	0.0188	6.46e-06	11773	0.0017252	20.3424
		rs34648588	T	TA	-0.0863	0.2972	2	168518584	0.0187	3.93e-06	7943	0.00267418	21.2926
		rs60781061	A	G	0.1773	0.9431	6	85285875	0.0398	8.4e-06	9265	0.00213736	19.8407
		rs6099755	A	G	0.095	0.1263	20	56364589	0.0212	7.42e-06	11345	0.00176686	20.077
		rs62556318	C	G	0.1308	0.9172	9	21663051	0.0277	2.34e-06	11345	0.00196155	22.2936
		rs66755903	A	G	-0.0752	0.2321	8	87995921	0.0162	3.45e-06	11345	0.00189573	21.5441
		rs75671803	A	G	0.2055	0.9763	7	83421169	0.0451	5.2e-06	11785	0.00175864	20.7585
		rs77248338	T	G	0.2314	0.9759	15	98506292	0.0518	7.93e-06	10471	0.00190218	19.9519
		rs7742625	C	G	0.0691	0.6997	6	38719850	0.0148	3.03e-06	11345	0.00191776	21.795
		rs77792454	T	C	-0.1166	0.1064	6	156872261	0.0255	4.82e-06	8817	0.00236574	20.9035
		rs78103000	T	C	-0.0889	0.8647	16	83303070	0.0201	9.74e-06	11345	0.00172131	19.5585
		rs78455659	A	G	0.1259	0.9273	12	96439814	0.0273	3.99e-06	11345	0.00187115	21.2642
		rs79417946	T	C	-0.1259	0.0665	9	31779365	0.0285	9.98e-06	11345	0.00171716	19.5113
		rs8042883	T	C	-0.0681	0.5496	15	66970271	0.0135	4.55e-07	11345	0.00223794	25.4419
	Interleukin-4 levels	rs10152568	T	C	-0.0682	0.6072	15	39160069	0.0154	9.49e-06	11784	0.00166155	19.6089
		rs116963481	A	G	0.2805	0.9846	10	34284406	0.0592	2.16e-06	11793	0.00190008	22.4465
		rs11989681	A	G	0.0678	0.5982	8	22649912	0.0136	6.19e-07	11345	0.00218588	24.8488
		rs12481726	T	C	-0.313	0.0162	20	51651490	0.0706	9.27e-06	9849	0.00199169	19.6513
		rs13130198	A	G	-0.0773	0.2374	4	40156881	0.0159	1.16e-06	11345	0.00207901	23.6313
		rs13418255	A	G	0.0701	0.7233	2	107668175	0.0153	4.61e-06	11345	0.00184691	20.9883
		rs139570187	A	AT	-0.2154	0.9648	20	58024118	0.0486	9.33e-06	7943	0.00246696	19.6386
		rs1490743	T	G	-0.1338	0.0752	9	117036047	0.0278	1.49e-06	10281	0.00224807	23.16
		rs2502347	T	C	-0.077	0.2195	1	243071390	0.0167	4.01e-06	11345	0.00187038	21.2555
		rs371539	T	G	0.0797	0.8324	11	131406108	0.0177	6.71e-06	11775	0.00171895	20.272
		rs4876407	T	G	-0.1391	0.9451	8	119274249	0.0299	3.28e-06	11788	0.00183263	21.6391
		rs61984458	T	C	-0.1955	0.0285	14	64861479	0.043	5.45e-06	11345	0.0018187	20.6671
		rs6552795	T	G	0.0753	0.482	4	185535085	0.0157	1.62e-06	8100	0.00283187	22.9976
		rs669029	A	G	-0.0699	0.7524	18	10579314	0.0158	9.69e-06	11345	0.00172221	19.5688
		rs6712163	T	C	0.0609	0.546	2	43501970	0.0136	7.54e-06	11344	0.00176451	20.0484
		rs75610895	T	C	-0.2354	0.0253	10	6800809	0.045	1.68e-07	11787	0.00231621	27.3599
		rs7587695	A	C	0.0598	0.6086	2	172513639	0.0134	8.09e-06	11793	0.00168591	19.9122
		rs76678067	T	G	0.1045	0.9046	15	79597917	0.0231	6.07e-06	11345	0.00180062	20.4612
		rs79359966	A	C	-0.1552	0.9596	8	71370392	0.0345	6.84e-06	11775	0.00171569	20.2335
		rs802281	T	G	-0.1305	0.9368	6	124516990	0.0294	9.05e-06	11786	0.00166892	19.6994
		rs9425728	T	G	0.0664	0.2727	1	173492229	0.015	9.57e-06	11345	0.00172425	19.5919
	Interleukin-5 levels	rs10182644	T	C	-0.0828	0.1671	2	46461654	0.0186	8.52e-06	11344	0.00174386	19.8134
		rs10988407	A	G	0.0777	0.2002	9	132281601	0.0167	3.28e-06	11791	0.00183258	21.6439
		rs112289272	T	C	-0.213	0.9743	3	126910721	0.0471	6.12e-06	10905	0.00187188	20.4474
		rs114829303	T	C	0.1661	0.0436	1	37473314	0.0361	4.2e-06	11344	0.00186273	21.1665
		rs12592185	T	C	0.0838	0.8068	15	70546132	0.0173	1.27e-06	11344	0.00206411	23.4595
		rs132210	T	C	-0.0686	0.3408	22	48143913	0.0141	1.14e-06	11344	0.00208228	23.6665
		rs139303816	A	G	0.1942	0.0315	1	62157502	0.0435	8.03e-06	9895	0.00201016	19.9266
		rs141941146	A	G	0.3833	0.9859	6	124474284	0.0825	3.38e-06	10280	0.00209539	21.5817
		rs144124166	T	G	0.211	0.0271	15	56343222	0.0465	5.69e-06	11768	0.00174661	20.5866
		rs17009223	A	G	-0.1169	0.0881	1	208050360	0.0236	7.29e-07	11789	0.00207695	24.5319
		rs201464214	A	AT	-0.2449	0.9701	10	8132034	0.048	3.36e-07	8377	0.00309784	26.025
		rs2212484	T	G	-0.0732	0.2044	11	132275295	0.0162	6.23e-06	11792	0.00172844	20.4135
		rs2995998	T	C	-0.0623	0.3561	9	96094846	0.0137	5.43e-06	11792	0.0017506	20.6758
		rs34639000	A	G	0.0765	0.7289	5	95530542	0.0147	1.95e-07	11773	0.00229511	27.0779
		rs41264833	A	G	-0.2117	0.0254	1	159897328	0.0468	6.08e-06	11790	0.00173254	20.4586
		rs4277106	A	G	-0.2747	0.9858	11	10380223	0.0592	3.48e-06	11790	0.00182292	21.5278
		rs4815018	A	G	0.0615	0.363	20	2159791	0.0139	9.67e-06	11344	0.00172268	19.5724
		rs62069649	A	G	0.2206	0.0267	17	59402478	0.0482	4.72e-06	10431	0.0020041	20.9427
		rs67927317	T	C	-0.114	0.0784	16	6155800	0.0255	7.8e-06	11344	0.00175873	19.9826
		rs706716	T	C	-0.0708	0.2459	5	67548442	0.0158	7.43e-06	11344	0.00176692	20.0759
		rs7142197	A	G	-0.0924	0.1442	14	93316119	0.0188	8.88e-07	11773	0.00204763	24.1521
		rs7193141	C	G	0.2407	0.0351	16	86933894	0.0521	3.84e-06	9377	0.00227104	21.3395
		rs72873944	T	C	-0.1649	0.9609	2	139572732	0.0368	7.43e-06	11792	0.00169988	20.0758
		rs9457226	A	G	0.1911	0.0282	6	167250912	0.0429	8.41e-06	11786	0.00168078	19.8396
	Interleukin-6 levels	rs10234370	T	C	0.0582	0.6371	7	28486167	0.0127	4.59e-06	14295	0.00146696	20.998
		rs10977774	A	C	-0.3418	0.9865	9	954741	0.0701	1.08e-06	12312	0.00192727	23.7705
		rs112669397	T	C	-0.3592	0.0119	4	7449788	0.0787	5.01e-06	10217	0.00203477	20.8275
		rs12433894	C	G	0.063	0.2257	14	85619189	0.0139	5.83e-06	14726	0.00139303	20.5396
		rs1346147	A	G	-0.0659	0.7459	8	21260780	0.0135	1.05e-06	14295	0.00166416	23.8255
		rs17486819	T	G	0.0975	0.9152	2	113871806	0.0211	3.82e-06	14739	0.0014466	21.3494
		rs185969953	T	G	-0.3427	0.0105	13	68942611	0.0682	5.04e-07	12934	0.00194841	25.246
		rs187416244	T	C	-0.2244	0.0182	7	76792340	0.0469	1.71e-06	14726	0.00155217	22.8897
		rs2228145	A	C	-0.1684	0.6128	1	154426970	0.0119	1.83e-45	14742	0.0134021	200.231
		rs248536	T	G	-0.0671	0.2276	5	141146747	0.0143	2.7e-06	14295	0.00153787	22.0147
		rs35441559	A	C	-0.2484	0.9868	18	73432128	0.0553	7.06e-06	14740	0.00136698	20.1741
		rs76203502	A	G	-0.2492	0.017	10	127845552	0.0557	7.68e-06	12634	0.00158182	20.0132
		rs79254378	A	C	0.1173	0.0664	19	58504085	0.0262	7.57e-06	14295	0.00140023	20.0416
	Interleukin-7 levels	rs10403201	A	G	-0.0584	0.2923	19	14764810	0.0127	4.26e-06	14730	0.00143348	21.1426
		rs1050152	T	C	-0.0651	0.4122	5	131676320	0.0133	9.84e-07	11785	0.00202884	23.9544
		rs10734292	A	G	0.1208	0.067	11	20486401	0.0267	6.06e-06	11776	0.00173524	20.4662
		rs11158239	T	G	0.0965	0.0814	14	59452945	0.0217	8.71e-06	14288	0.00138217	19.7731
		rs11171132	T	C	-0.0724	0.8342	12	55251385	0.0163	8.92e-06	14288	0.0013789	19.7261
		rs116415547	T	G	0.2093	0.0198	4	110732727	0.046	5.36e-06	13870	0.00149039	20.6995
		rs11742240	T	G	-0.0647	0.2796	5	35881376	0.0131	7.86e-07	14736	0.0016526	24.3897
		rs12217463	T	C	-0.1374	0.9572	10	16318694	0.031	9.33e-06	14736	0.00133135	19.6422
		rs12321566	A	G	0.0698	0.237	12	97807415	0.0139	5.12e-07	14287	0.00176187	25.2128
		rs12699881	A	G	0.068	0.2517	7	2401569	0.0138	8.33e-07	14288	0.00169649	24.2772
		rs1375955	T	G	0.0613	0.4013	8	106555039	0.0121	4.06e-07	14288	0.00179308	25.6619
		rs139102025	C	G	-0.1493	0.0376	4	147814894	0.0337	9.41e-06	12846	0.00152556	19.6242
		rs144728120	T	C	0.1495	0.0436	3	35502404	0.0316	2.23e-06	14717	0.00151855	22.3794
		rs17161952	T	C	0.0929	0.9031	1	223649878	0.0204	5.27e-06	14734	0.00140553	20.7354
		rs62338232	A	G	-0.0813	0.1357	4	185760185	0.018	6.28e-06	14288	0.00142576	20.3974
		rs62387962	T	G	-0.078	0.1347	5	157298830	0.0176	9.34e-06	14288	0.00137276	19.6383
		rs7026771	A	G	0.0691	0.5682	9	133854336	0.0148	3.03e-06	12403	0.00175446	21.7953
		rs74131483	A	G	0.1372	0.9451	1	194276216	0.0274	5.52e-07	13240	0.00189016	25.0693
		rs76213792	T	G	-0.2791	0.0113	12	17798114	0.0616	5.87e-06	14288	0.00143471	20.5257
		rs77336315	A	C	0.2512	0.9836	1	97287518	0.0531	2.24e-06	13801	0.00161896	22.3762
		rs78939185	C	G	0.2134	0.0211	7	129478199	0.0481	9.14e-06	11775	0.00166883	19.68
		rs79072837	T	C	-0.136	0.0497	15	81321256	0.028	1.19e-06	14715	0.00160068	23.5886
	Interleukin-8 levels	rs11712240	T	C	0.0932	0.1151	3	132203683	0.0206	6.06e-06	11777	0.00173504	20.4656
		rs12075	A	G	0.0667	0.5552	1	159175354	0.0116	8.92e-09	14741	0.00223787	33.058
		rs12188297	A	T	-0.0755	0.2006	5	120608739	0.0147	2.81e-07	14740	0.00178643	26.3755
		rs12217463	T	C	-0.1365	0.9559	10	16318694	0.0308	9.34e-06	14744	0.00133036	19.6383
		rs13064825	T	C	0.056	0.4104	3	16705058	0.012	3.06e-06	14296	0.00152103	21.7747
		rs141384565	A	G	-0.3943	0.0095	6	2140801	0.0886	8.57e-06	11331	0.00174486	19.802
		rs141979722	T	C	0.2829	0.0146	3	172877373	0.0608	3.27e-06	11669	0.00185191	21.6463
		rs144815207	T	C	0.3186	0.9879	1	233542010	0.0622	3.02e-07	13394	0.00195502	26.2329
		rs145125644	A	G	0.2687	0.9866	7	17688229	0.0555	1.29e-06	14733	0.00158843	23.4364
		rs146058124	G	GGC	0.1599	0.9498	2	233468903	0.0328	1.09e-06	11329	0.00209338	23.7614
		rs1516478	T	C	0.1479	0.0386	3	76218188	0.0322	4.37e-06	14741	0.00142915	21.0943
		rs1582581	A	G	-0.0541	0.393	16	60551242	0.0119	5.46e-06	14730	0.00140116	20.6653
		rs1988503	T	C	0.0548	0.5814	17	11189278	0.0121	5.93e-06	14296	0.00143269	20.5083
		rs199932878	CT	C	-0.239	0.0364	4	73291057	0.0465	2.75e-07	10894	0.00241908	26.4125
		rs2466352	C	G	-0.0957	0.9125	8	133415401	0.0212	6.36e-06	14730	0.00138149	20.3748
		rs2612387	T	G	0.2945	0.0101	18	73584415	0.0651	6.07e-06	12935	0.00157963	20.4617
		rs34519991	T	C	0.0555	0.5073	18	12258051	0.012	3.75e-06	14296	0.00149403	21.3876
		rs370192906	A	G	0.389	0.9886	16	22653353	0.0875	8.76e-06	9893	0.00199383	19.7604
		rs4769882	T	C	-0.1103	0.94	13	31352538	0.0249	9.44e-06	14744	0.00132911	19.6197
		rs6446951	A	G	-0.1894	0.0665	4	74574265	0.0241	3.87e-15	14729	0.00417576	61.7543
		rs6585420	T	C	0.1545	0.9598	10	118629449	0.0325	2e-06	14744	0.00153042	22.596
		rs6709159	A	G	0.0562	0.4424	2	108946178	0.0117	1.56e-06	14744	0.00156245	23.0697
		rs7216538	A	G	-0.1324	0.0541	17	73572798	0.0279	2.08e-06	13672	0.00164445	22.5167
		rs72633250	A	C	0.0574	0.4025	15	101649801	0.0124	3.67e-06	14296	0.00149663	21.4249
		rs72710634	T	C	0.1432	0.0447	5	2106405	0.0322	8.7e-06	14744	0.00133961	19.7749
		rs72886502	T	G	-0.3895	0.0095	18	36692976	0.076	2.98e-07	12291	0.00213242	26.2614
		rs75579654	A	G	0.1025	0.0739	1	46373240	0.0231	9.11e-06	14728	0.00133506	19.6863
		rs76149515	T	C	-0.1546	0.9689	16	4804879	0.0348	8.89e-06	14741	0.00133706	19.7334
		rs8069322	A	G	0.0668	0.7222	17	54450134	0.0131	3.41e-07	14726	0.00176262	25.9987
		rs906401	T	C	0.0941	0.9034	18	73700336	0.02	2.54e-06	14729	0.0015007	22.134
		rs972492	A	C	-0.0936	0.1404	5	37903927	0.0184	3.64e-07	12412	0.00208051	25.873
	Latency-associated peptide transforming growth factor beta 1 levels	rs10403201	A	G	-0.0597	0.292	19	14764810	0.0125	1.79e-06	14730	0.00154616	22.8071
		rs10508556	T	C	0.0523	0.4627	10	18285342	0.0114	4.48e-06	14735	0.00142634	21.0443
		rs114152855	T	C	-0.299	0.0112	4	175537640	0.0613	1.07e-06	14249	0.00166691	23.7881
		rs141437550	T	TA	-0.1073	0.906	3	124310529	0.0225	1.85e-06	11330	0.00200324	22.7383
		rs143420877	T	C	0.1447	0.0388	8	51696312	0.0303	1.79e-06	14729	0.00154599	22.803
		rs144834546	T	C	-0.2662	0.0227	12	24809427	0.0526	4.17e-07	12935	0.00197615	25.6081
		rs149458216	A	C	-0.2301	0.0182	16	48902293	0.0472	1.09e-06	14726	0.00161125	23.7624
		rs151241327	A	AT	0.1563	0.9531	14	38436952	0.0336	3.29e-06	11324	0.00190726	21.6353
		rs1800472	A	G	-0.4623	0.0345	19	41847860	0.0335	2.55e-43	14736	0.0127586	190.414
		rs183319799	T	G	0.2185	0.0182	9	87111083	0.0461	2.14e-06	14733	0.00152247	22.4617
		rs1921885	A	C	0.1265	0.9391	4	84952443	0.0263	1.51e-06	14288	0.00161657	23.1318
		rs201799031	C	G	0.1918	0.9725	7	113796203	0.0427	7.06e-06	11760	0.00171273	20.1729
		rs2281119	T	C	-0.0873	0.1204	22	45002724	0.019	4.33e-06	14284	0.00147581	21.1087
		rs2365502	A	G	0.1321	0.9369	7	156395495	0.029	5.23e-06	11777	0.00175878	20.7461
		rs2525703	T	C	0.0668	0.1815	7	144100595	0.0151	9.7e-06	14723	0.00132747	19.5677
		rs2631367	C	G	-0.0605	0.4529	5	131705458	0.013	3.26e-06	11785	0.00183441	21.6546
		rs28535005	A	T	-0.0548	0.4227	16	86330952	0.0122	7.06e-06	14288	0.00141012	20.1735
		rs34536806	T	G	0.0989	0.9023	11	95274487	0.021	2.48e-06	14288	0.00154992	22.1765
		rs34992551	T	C	-0.0931	0.1103	7	16406570	0.0199	2.89e-06	14734	0.0014833	21.8844
		rs371119188	T	C	0.1588	0.0406	13	112876202	0.0358	9.18e-06	12189	0.00161163	19.6727
		rs4659810	A	G	-0.0551	0.3438	1	237983229	0.0121	5.27e-06	14710	0.00140769	20.7335
		rs4911055	T	C	-0.0607	0.6556	13	85826913	0.0137	9.39e-06	11783	0.00166325	19.6274
		rs4919925	T	C	0.0561	0.3696	21	43119625	0.0124	6.06e-06	14287	0.0014306	20.4655
		rs56025355	T	C	0.3006	0.0106	17	62499163	0.0666	6.38e-06	12968	0.00156846	20.3687
		rs58801460	A	G	0.0964	0.081	5	11362066	0.0216	8.08e-06	14736	0.00134983	19.9153
		rs60821320	A	C	-0.1083	0.0779	12	95312882	0.0232	3.04e-06	12852	0.00169268	21.7878
		rs6827317	A	G	0.2159	0.0172	4	10683051	0.048	6.86e-06	14736	0.00137103	20.2285
		rs7013321	A	G	-0.0608	0.4469	8	106593558	0.0121	5.04e-07	14288	0.001764	25.245
		rs7247630	T	C	0.1378	0.0525	19	41981195	0.0271	3.68e-07	14729	0.00175237	25.8524
		rs73045256	A	G	-0.1921	0.9378	19	41811072	0.0276	3.4e-12	14288	0.00337905	48.4368
		rs734515	A	G	-0.0594	0.7486	17	9112300	0.0133	7.96e-06	14715	0.0013537	19.9439
		rs7570818	A	G	-0.0849	0.8857	2	107310081	0.0183	3.5e-06	14729	0.00145917	21.5206
		rs7656674	A	T	0.0626	0.5957	4	5793052	0.0121	2.3e-07	14288	0.00186979	26.7619
		rs7820135	T	C	-0.0747	0.8321	8	68719454	0.0155	1.44e-06	14730	0.00157431	23.223
	Leukemia inhibitory factor levels	rs10152968	A	G	0.0678	0.7664	15	60604436	0.0153	9.36e-06	11792	0.00166252	19.6337
		rs11127419	T	C	0.0707	0.3559	2	3091471	0.0153	3.82e-06	9252	0.0023026	21.3482
		rs111417524	T	C	0.3026	0.0139	7	52054682	0.0674	7.14e-06	10701	0.00188008	20.1529
		rs11442499	CT	C	-0.0707	0.6419	8	73410768	0.0157	6.69e-06	8388	0.00241175	20.2738
		rs11608349	A	T	-0.3084	0.0168	12	68026044	0.0661	3.08e-06	9362	0.00231979	21.7637
		rs116794364	C	G	-0.3015	0.9851	2	224292526	0.0631	1.77e-06	10858	0.00209823	22.8263
		rs117844161	A	G	0.1842	0.9695	13	88387973	0.0408	6.34e-06	11781	0.00172713	20.3791
		rs11883375	A	G	-0.1011	0.1385	19	54851842	0.0197	2.87e-07	11776	0.00223153	26.3327
		rs12595568	T	G	-0.0652	0.2544	15	38990803	0.0146	7.98e-06	11792	0.00168837	19.9396
		rs13105239	A	C	0.0575	0.5333	4	23472007	0.013	9.73e-06	11766	0.00165996	19.5603
		rs1348602	T	G	-0.0782	0.2297	13	35704767	0.0173	6.18e-06	9023	0.00225937	20.428
		rs145344087	C	G	0.2548	0.021	3	58954742	0.0556	4.59e-06	10281	0.00203858	20.9974
		rs147461732	A	G	0.2606	0.0179	15	80114266	0.0583	7.82e-06	11345	0.0017581	19.9772
		rs1534627	T	C	0.06	0.5978	10	13969539	0.0132	5.48e-06	11791	0.00174922	20.6577
		rs190222173	A	C	-0.3456	0.9882	3	121028150	0.0781	9.64e-06	9984	0.00195745	19.5776
		rs234592	A	G	-0.0635	0.5456	14	97087097	0.0136	3.02e-06	11345	0.00191792	21.7968
		rs332426	A	G	0.112	0.0899	19	6801966	0.0238	2.53e-06	11789	0.00187495	22.1416
		rs34084384	A	AT	0.1331	0.1302	16	29777590	0.0291	4.79e-06	6879	0.00303198	20.9143
		rs35337966	A	AT	-0.0783	0.674	16	61998438	0.0175	7.67e-06	7942	0.00251434	20.0142
		rs4326609	A	T	-0.0707	0.7435	1	244347370	0.0155	5.08e-06	11345	0.00183052	20.8017
		rs4699986	T	G	0.0629	0.6927	5	61150440	0.0139	6.03e-06	11792	0.00173353	20.4738
		rs62213023	T	C	-0.1676	0.0399	21	43995327	0.0374	7.42e-06	11345	0.00176698	20.0784
		rs7225483	T	G	0.0671	0.486	17	28341679	0.0143	2.7e-06	9849	0.00223055	22.0133
		rs74992559	A	G	0.1725	0.0351	10	31490202	0.0367	2.6e-06	11784	0.00187128	22.0888
		rs80092539	A	T	0.0993	0.8758	2	46125903	0.0213	3.13e-06	11345	0.00191207	21.7301
		rs825264	A	G	-0.2119	0.0321	2	222585468	0.0453	2.9e-06	10291	0.00212171	21.8767
		rs9482537	C	G	0.1084	0.9095	6	124651086	0.0243	8.16e-06	11345	0.00175098	19.8962
		rs9648464	T	C	0.0606	0.4384	7	4467714	0.0135	7.16e-06	11345	0.00177297	20.1466
	Leukemia inhibitory factor receptor levels	rs112883732	A	G	0.0639	0.2266	2	174802976	0.0144	9.1e-06	11784	0.00166824	19.6881
		rs115938660	T	C	-0.2181	0.0215	5	110784241	0.0467	3.01e-06	11770	0.00184968	21.8074
		rs117117000	A	G	0.1586	0.961	8	119917062	0.0333	1.91e-06	11784	0.00192128	22.6801
		rs1275374	A	G	-0.0611	0.4056	8	118638630	0.0137	8.2e-06	11336	0.00175154	19.8868
		rs12754806	A	G	0.0563	0.4817	1	238821453	0.0122	3.94e-06	11768	0.00180638	21.2923
		rs143212977	A	G	0.2467	0.0184	12	115088443	0.0558	9.82e-06	11336	0.00172132	19.5431
		rs147006060	A	G	-0.2602	0.0179	21	43780807	0.0566	4.28e-06	11775	0.0017916	21.1304
		rs1549488	C	G	-0.06	0.4942	11	4431867	0.0134	7.55e-06	11335	0.00176565	20.0455
		rs1604713	A	C	-0.1451	0.9399	8	107256388	0.0322	6.6e-06	11336	0.00178808	20.3024
		rs1645151	C	G	0.0745	0.6059	5	95049215	0.0164	5.55e-06	8809	0.00233713	20.6313
		rs1690678	A	C	0.0904	0.1109	10	27930818	0.0192	2.5e-06	11784	0.0018777	22.1646
		rs2289779	T	G	0.0788	0.5419	5	38527228	0.0134	4.09e-09	11336	0.00304131	34.5753
		rs2569006	T	G	-0.0553	0.4142	5	145246085	0.0125	9.69e-06	11780	0.00165869	19.5685
		rs41307428	T	C	0.2027	0.067	9	136336804	0.0299	1.21e-11	11774	0.00388821	45.9506
		rs452976	T	C	0.0692	0.8025	5	84611579	0.0153	6.1e-06	11770	0.001735	20.4529
		rs4689540	T	C	0.0611	0.5834	4	6753471	0.0138	9.53e-06	11336	0.00172629	19.5996
		rs4937122	T	G	0.1262	0.9129	11	126228659	0.0248	3.61e-07	11336	0.00227911	25.8904
		rs6002001	A	G	0.6489	0.0043	22	41054967	0.1417	4.66e-06	6861	0.00304721	20.9647
		rs62258077	T	C	-0.063	0.6603	3	58363371	0.013	1.26e-06	11762	0.00199272	23.4812
		rs635634	T	C	-0.2885	0.1918	9	136155000	0.0153	2.61e-79	11784	0.0292891	355.496
		rs6671847	A	G	-0.0604	0.4812	1	161478810	0.0135	7.67e-06	11336	0.00176271	20.0138
		rs7047277	T	C	0.0558	0.6218	9	14698077	0.0126	9.49e-06	11774	0.00166295	19.6089
		rs72730728	A	T	0.1414	0.9403	5	36424241	0.0302	2.84e-06	11336	0.00193013	21.9184
		rs72837682	T	C	-0.08	0.7807	17	7063650	0.0172	3.3e-06	11336	0.00190474	21.6295
		rs73157388	T	C	-0.1306	0.9229	7	79349730	0.0285	4.6e-06	11336	0.00184898	20.9952
		rs778016	A	G	-0.0681	0.2875	6	68918580	0.0145	2.65e-06	9883	0.0022269	22.0531
		rs78981063	A	G	-0.1377	0.9558	2	84195883	0.0302	5.13e-06	11784	0.00176115	20.7864
		rs8059299	A	G	0.1051	0.8941	16	9246057	0.0232	5.89e-06	11336	0.00180711	20.5188
		rs9313148	C	G	-0.0824	0.1414	5	6378192	0.0173	1.91e-06	11777	0.00192261	22.6824
	Monocyte chemoattractant protein-1 levels	rs11214549	A	G	-0.1673	0.0305	11	113108311	0.0376	8.61e-06	14732	0.00134206	19.7951
		rs117265389	C	G	0.1734	0.0256	16	4938452	0.0377	4.24e-06	14733	0.00143384	21.1522
		rs117317477	T	G	-0.3227	0.0125	22	21921920	0.0704	4.57e-06	11725	0.0017888	21.0077
		rs117510656	T	C	-0.2587	0.9806	11	87277670	0.0562	4.16e-06	14285	0.00148114	21.1865
		rs11870164	T	C	0.0751	0.2772	17	32567679	0.013	7.61e-09	14733	0.00226006	33.3683
		rs12075	A	G	0.1694	0.5552	1	159175354	0.0113	8.39e-51	14730	0.0150277	224.704
		rs12367122	A	G	0.0739	0.1756	12	30998369	0.0159	3.35e-06	14284	0.00151004	21.599
		rs142018247	T	C	0.1966	0.02	2	114120803	0.0442	8.67e-06	14726	0.0013417	19.7817
		rs146186562	T	G	-0.2293	0.9789	6	20408729	0.0497	3.96e-06	14285	0.00148788	21.2831
		rs148307902	A	G	0.2553	0.0243	5	2885014	0.0538	2.08e-06	13798	0.00162934	22.5151
		rs149604038	C	G	-0.2813	0.9851	3	185463545	0.0556	4.21e-07	13798	0.00185169	25.5933
		rs1788443	T	C	-0.0537	0.5055	21	43981957	0.0119	6.4e-06	14285	0.00142349	20.3608
		rs181998213	T	C	0.3723	0.9872	3	46519788	0.0695	8.47e-08	14285	0.00200477	28.6917
		rs1846616	A	T	0.0856	0.362	3	46032441	0.0119	6.33e-13	14719	0.00350309	51.7362
		rs190108694	A	G	-0.2084	0.0286	18	75133468	0.0455	4.64e-06	11325	0.00184897	20.9747
		rs207311	T	C	0.0579	0.6697	4	19075878	0.0126	4.32e-06	14285	0.00147603	21.1133
		rs2544916	A	T	0.1653	0.9698	5	100158495	0.0366	6.29e-06	14720	0.0013838	20.395
		rs34292320	T	C	-0.0684	0.2742	13	43553825	0.0134	3.32e-07	14285	0.00182067	26.052
		rs352082	C	G	0.0788	0.1269	6	114180646	0.0178	9.56e-06	14284	0.00137015	19.5953
		rs35728689	A	G	0.3004	0.0959	3	46390228	0.0198	5.44e-52	14732	0.0153842	230.15
		rs4682862	A	G	0.0576	0.6154	3	42877413	0.0122	2.34e-06	14285	0.001558	22.2877
		rs72730728	A	T	0.1238	0.9416	5	36424241	0.0272	5.33e-06	14285	0.00144808	20.713
		rs7619350	A	G	0.0986	0.118	3	132269435	0.0201	9.32e-07	11764	0.00204136	24.0596
		rs77128226	T	C	-0.1063	0.0875	20	15213518	0.0218	1.08e-06	14285	0.00166169	23.7735
		rs77344300	T	C	-0.1381	0.0491	9	78838039	0.0293	2.44e-06	14733	0.00150559	22.2123
		rs79697698	T	C	-0.348	0.0136	20	9086080	0.0653	9.86e-08	13752	0.00206096	28.3968
		rs9324105	T	C	-0.0775	0.1395	14	29273195	0.0175	9.49e-06	14285	0.00137104	19.6095
		rs9811380	A	G	-0.0584	0.7146	3	128321226	0.0131	8.27e-06	14284	0.00138941	19.8711
		rs9942602	T	C	0.0618	0.4922	7	17977054	0.0117	1.28e-07	14728	0.00189077	27.8963
	Monocyte chemoattractant protein 2 levels	rs12523126	A	T	0.1121	0.0746	5	165649355	0.0232	1.35e-06	14288	0.00163138	23.344
		rs159293	T	C	0.1572	0.7969	17	32704563	0.0147	1.09e-26	14724	0.00770699	114.343
		rs16969449	T	G	1.0367	0.8851	17	32635033	0.0174	1e-200	14288	0.199006	3549.33
		rs744156	A	C	-0.1588	0.9594	16	4700056	0.0325	1.03e-06	13663	0.00174434	23.871
		rs7550207	T	C	0.0672	0.769	1	159174885	0.0139	1.33e-06	14736	0.00158358	23.3695
		rs75580960	T	C	-0.0904	0.8703	19	2151761	0.0188	1.52e-06	13224	0.00174542	23.1183
	Monocyte chemoattractant protein-3 levels	rs116170440	A	G	-0.257	0.0167	4	36138371	0.0579	9.05e-06	10848	0.00181289	19.6983
		rs12075	A	G	-0.0899	0.5624	1	159175354	0.013	4.67e-12	11780	0.00404322	47.8144
		rs12661848	T	G	0.0655	0.5602	6	123906471	0.0147	8.36e-06	9889	0.00200366	19.85
		rs139796674	A	G	0.2334	0.0249	9	110584352	0.0492	2.1e-06	11335	0.00198147	22.5006
		rs146174820	A	G	0.2663	0.0247	2	68614232	0.0547	1.13e-06	10469	0.00225881	23.6965
		rs147793446	A	G	0.1941	0.0345	1	201769310	0.0413	2.6e-06	11770	0.0018731	22.084
		rs148859911	A	G	0.1507	0.05	11	42245173	0.0328	4.34e-06	11771	0.00179014	21.106
		rs153473	C	G	-0.0638	0.4563	5	150634915	0.0134	1.92e-06	11335	0.00199592	22.665
		rs16947053	A	G	0.2264	0.9779	15	93092575	0.0487	3.34e-06	11783	0.00183081	21.6083
		rs182239847	T	G	-0.1716	0.9096	4	144892144	0.0359	1.75e-06	9453	0.00241117	22.843
		rs187435509	T	G	0.171	0.0356	16	4844729	0.0381	7.18e-06	11780	0.00170708	20.1404
		rs200447680	A	C	0.1863	0.9612	20	15607887	0.041	5.52e-06	10235	0.00201324	20.643
		rs2228467	T	C	-0.3169	0.9268	3	42906116	0.0252	2.88e-36	11782	0.0132445	158.114
		rs28571854	T	C	-0.1098	0.0785	9	16472947	0.0247	8.78e-06	11775	0.00167541	19.7577
		rs28667091	T	G	-0.0613	0.4117	4	47682997	0.0133	4.05e-06	11782	0.00179977	21.2395
		rs4146770	T	C	-0.0933	0.7978	3	151048544	0.0165	1.56e-08	11760	0.0027115	31.9684
		rs481267	A	G	-0.0754	0.3263	1	108717820	0.015	4.99e-07	9889	0.00254859	25.2623
		rs7116054	T	C	-0.0998	0.1822	11	68891695	0.0179	2.47e-08	11335	0.00273492	31.0798
		rs7213460	A	G	0.0942	0.4161	17	32522613	0.0132	9.58e-13	11780	0.00430462	50.919
		rs72689930	T	G	0.1624	0.9529	4	158925763	0.0363	7.68e-06	11783	0.00169577	20.0118
		rs72793575	A	G	0.1043	0.1037	2	23771966	0.0235	9.07e-06	11335	0.00173483	19.695
		rs72939501	A	G	-0.1014	0.1082	18	60781974	0.0226	7.23e-06	11335	0.00177283	20.1272
		rs7327202	C	G	-0.0969	0.1497	13	58931726	0.0194	5.89e-07	10903	0.002283	24.9439
		rs74157668	T	C	0.1574	0.0404	10	121143312	0.0343	4.46e-06	11781	0.00178428	21.0546
		rs78848134	T	C	0.2441	0.0198	20	41126657	0.0514	2.04e-06	11296	0.00199259	22.5493
		rs8129542	A	T	-0.1022	0.1218	21	45846823	0.0228	7.38e-06	10271	0.00195241	20.0885
		rs9968876	T	G	-0.1046	0.8991	6	100087282	0.0221	2.21e-06	11774	0.00189902	22.3978
	Monocyte chemoattractant protein-4 levels	rs10140592	A	G	0.2704	0.0209	14	70451473	0.0553	1.01e-06	13753	0.00173545	23.9056
		rs113911480	T	G	-0.1502	0.9632	14	29113167	0.0333	6.47e-06	14709	0.00138124	20.3419
		rs114438927	A	G	0.2261	0.0163	15	30072182	0.05	6.13e-06	12852	0.00158855	20.4453
		rs115511138	A	G	0.1956	0.9694	4	115566991	0.042	3.21e-06	13944	0.00155302	21.6859
		rs12075	A	G	0.189	0.5553	1	159175354	0.0114	9.89e-62	14733	0.0183145	274.824
		rs144118870	A	G	0.1749	0.963	6	31214807	0.0368	2.01e-06	14735	0.00153062	22.5853
		rs144982290	T	C	0.2271	0.025	4	153541434	0.05	5.57e-06	13801	0.00149257	20.6268
		rs148945704	C	G	-0.2016	0.0179	2	160090389	0.0456	9.82e-06	14232	0.00137148	19.543
		rs1995234	A	T	-0.058	0.4227	3	157473371	0.0129	6.92e-06	12404	0.00162708	20.2119
		rs2192410	C	G	0.072	0.1934	3	172370658	0.0158	5.19e-06	12836	0.00161517	20.7627
		rs2497351	T	C	0.0668	0.2018	10	94520346	0.0145	4.09e-06	14736	0.00143818	21.2206
		rs2631360	A	G	0.0609	0.5448	5	131707429	0.0131	3.34e-06	11782	0.00183095	21.6082
		rs2721961	T	G	-0.1201	0.7293	8	116657911	0.0133	1.72e-19	14288	0.00567466	81.5308
		rs3136676	A	G	0.3903	0.9384	17	32683289	0.0251	1.6e-54	14728	0.0161523	241.763
		rs34202150	T	C	0.08	0.8698	16	24019294	0.0181	9.88e-06	14288	0.00136539	19.5327
		rs3917900	A	G	0.1557	0.6401	17	32587314	0.012	1.7e-38	14730	0.0113	168.328
		rs438824	A	G	-0.0548	0.4985	9	102016891	0.0121	5.93e-06	14287	0.00143359	20.5083
		rs4980395	T	C	0.0748	0.184	11	1876594	0.0164	5.09e-06	14288	0.00145383	20.7996
		rs55842014	A	G	-0.0638	0.3598	3	46289113	0.0131	1.11e-06	12404	0.00190857	23.7153
		rs56003568	C	G	0.0569	0.2956	2	203491699	0.0126	6.31e-06	14734	0.00138217	20.3903
		rs61578494	C	G	-0.1675	0.0674	17	32535620	0.0238	1.95e-12	14728	0.00335177	49.5241
		rs62201455	A	C	-0.2136	0.9807	20	12689462	0.0451	2.18e-06	14722	0.00152132	22.428
		rs62336911	T	C	0.1569	0.0417	4	176433708	0.0332	2.29e-06	14288	0.0015607	22.331
		rs72832833	A	G	-0.0635	0.7811	10	117669867	0.0143	8.97e-06	14734	0.00133652	19.7159
		rs74794857	T	C	0.0674	0.4123	5	22143588	0.0139	1.24e-06	11760	0.00199533	23.508
		rs7612912	T	C	0.1281	0.6276	3	42910621	0.012	1.33e-26	14714	0.00768519	113.94
		rs847767	A	G	0.077	0.8533	6	40051588	0.0168	4.58e-06	14733	0.00142381	21.0041
		rs926646	T	C	0.1432	0.9545	20	20023326	0.0304	2.47e-06	14732	0.00150392	22.186
	Macrophage inflammatory protein 1a levels	rs112449949	T	C	-0.1932	0.0345	12	130276202	0.0434	8.52e-06	13394	0.00147735	19.8139
		rs113448118	A	G	0.0818	0.1528	7	1108954	0.0179	4.88e-06	11793	0.0017677	20.8798
		rs1143687	T	C	-0.1229	0.0627	16	81922813	0.024	3.04e-07	14743	0.00177551	26.2194
		rs1295911	A	G	-0.087	0.8805	10	12075632	0.0193	6.55e-06	12799	0.00158511	20.3168
		rs147065959	A	C	0.302	0.985	15	28291907	0.068	8.95e-06	11438	0.00172146	19.7206
		rs2847249	T	C	-0.0621	0.2605	18	12747235	0.0136	4.97e-06	14294	0.00145653	20.8471
		rs2853926	A	G	-0.0608	0.7392	6	31263051	0.0133	4.84e-06	14743	0.00141548	20.8951
		rs34563790	G	GA	-0.0636	0.544	13	25660458	0.0135	2.46e-06	10894	0.00203318	22.1905
		rs4861445	A	G	0.0588	0.3744	4	181734829	0.013	6.09e-06	14295	0.0014291	20.4554
		rs56675286	A	C	-0.1806	0.0383	17	34358060	0.0325	2.75e-08	14743	0.00209013	30.8752
		rs5743604	A	G	-0.0736	0.7503	4	38801285	0.0135	4.98e-08	14737	0.00201282	29.7187
		rs66822987	T	C	0.0653	0.2284	3	63106417	0.0144	5.77e-06	14295	0.00143646	20.5608
		rs677925	T	C	-0.0668	0.7284	17	15741465	0.0143	2.99e-06	12411	0.00175514	21.8178
		rs7137828	T	C	-0.0837	0.5247	12	111932800	0.0133	3.11e-10	11344	0.00347911	39.5978
		rs7537266	T	C	0.0615	0.2426	1	238391155	0.0137	7.15e-06	14294	0.00140781	20.1488
		rs78871521	T	C	0.1812	0.0304	16	4774017	0.0371	1.04e-06	13246	0.00179764	23.8508
		rs7917198	T	G	-0.0706	0.8397	10	93675891	0.0159	8.99e-06	14731	0.0013366	19.7132
		rs8951	T	C	-0.4102	0.7695	17	34415720	0.0135	1e-200	14295	0.0606679	923.13
		rs9540456	A	G	0.0926	0.8776	13	66085374	0.0181	3.12e-07	14295	0.00182762	26.17
		rs9911791	A	G	0.176	0.8208	17	34820996	0.0162	1.71e-27	14295	0.00818917	118.014
	Matrix metalloproteinase-1 levels	rs10732827	A	G	0.0558	0.3498	10	85891907	0.0124	6.8e-06	14742	0.00137174	20.2473
		rs10978641	A	T	0.0649	0.7462	9	109554196	0.014	3.56e-06	14296	0.00150095	21.4868
		rs10990535	T	C	0.0703	0.253	9	99091009	0.0135	1.91e-07	14734	0.00183706	27.1134
		rs116350236	A	T	0.0639	0.3845	12	124668322	0.0142	6.8e-06	10717	0.00188596	20.2462
		rs11673125	T	C	-0.0585	0.296	19	14763748	0.0127	4.1e-06	14741	0.00143732	21.2151
		rs116889819	A	G	-0.176	0.0455	11	102806398	0.03	4.45e-09	14744	0.00232892	34.4131
		rs12122036	A	T	-0.1077	0.0741	1	109101434	0.024	7.21e-06	14296	0.00140664	20.1348
		rs12141791	A	G	0.0859	0.6981	1	156419786	0.013	3.9e-11	14296	0.00304481	43.6555
		rs12367368	T	G	0.0861	0.1146	12	83594043	0.0186	3.67e-06	14744	0.00145122	21.425
		rs12380451	T	C	-0.0593	0.7098	9	9191014	0.0133	8.25e-06	14296	0.00138863	19.8767
		rs141782294	A	G	0.3767	0.9777	11	102354473	0.0445	2.56e-17	14731	0.00484096	71.6493
		rs148908824	A	G	-0.2306	0.0214	12	24806965	0.0517	8.18e-06	12935	0.00153569	19.8916
		rs149819211	A	G	-0.1601	0.0417	1	21336393	0.0351	5.08e-06	14744	0.0014091	20.8022
		rs188626385	T	C	-0.2509	0.0177	7	120591120	0.053	2.2e-06	12935	0.00172954	22.4069
		rs189173367	T	C	0.3179	0.0131	3	8761961	0.0714	8.49e-06	11925	0.00165961	19.8204
		rs2155053	T	C	-0.3212	0.9461	11	102604607	0.0264	4.68e-34	14741	0.00994207	148.008
		rs2229629	A	G	-0.3153	0.0135	2	75116527	0.0673	2.8e-06	10887	0.00201203	21.9451
		rs2926741	T	C	-0.0704	0.3436	12	57098597	0.0126	2.31e-08	14296	0.00217893	31.2136
		rs4734879	A	G	0.1136	0.7422	8	106583124	0.0137	1.11e-16	14296	0.00478649	68.7472
		rs484915	A	T	-0.3517	0.5613	11	102673248	0.0119	5.73e-192	14295	0.0575849	873.353
		rs58811245	T	C	-0.1051	0.9266	20	60732102	0.0234	7.07e-06	14723	0.0013683	20.1704
		rs6717478	A	T	0.1548	0.966	2	63657053	0.0338	4.65e-06	14742	0.00142081	20.9725
		rs7219205	A	G	0.0569	0.5023	17	4351312	0.0121	2.57e-06	14296	0.00154443	22.1102
		rs72777396	A	G	0.1657	0.9671	2	10923106	0.0364	5.31e-06	14744	0.00140351	20.7197
		rs77095316	T	G	-0.1416	0.0705	11	102572180	0.0238	2.69e-09	14744	0.00239506	35.3927
		rs873675	T	C	0.1234	0.0684	3	64991445	0.0234	1.34e-07	14742	0.00188288	27.8061
		rs9524612	T	C	-0.072	0.177	13	95429892	0.0162	8.81e-06	14296	0.00137981	19.7503
	Matrix metalloproteinase-10 levels	rs10971521	A	G	-0.0585	0.2739	9	33470408	0.0132	9.34e-06	14725	0.00133208	19.6383
		rs112062276	T	G	0.1203	0.0601	6	134160498	0.0249	1.36e-06	14733	0.00158181	23.3385
		rs11225354	T	C	0.2957	0.879	11	102510046	0.0181	5.38e-60	14296	0.0183273	266.861
		rs112327130	C	G	-0.2862	0.0153	8	77953661	0.0608	2.51e-06	12456	0.00177575	22.1545
		rs112966738	T	C	0.2201	0.9801	9	81249363	0.0486	5.93e-06	14296	0.00143262	20.5072
		rs113958571	A	G	-0.2315	0.0188	20	20711695	0.0503	4.18e-06	14296	0.00147948	21.179
		rs11771706	A	C	0.2157	0.9813	7	13720685	0.0482	7.64e-06	14744	0.00135644	20.0238
		rs12567824	A	C	0.07	0.822	1	159990022	0.0153	4.76e-06	14296	0.00146205	20.9292
		rs1356799	T	G	-0.069	0.7974	2	140567666	0.015	4.22e-06	13869	0.00152338	21.1569
		rs137899039	T	TAC	0.0669	0.301	8	73477880	0.0145	3.95e-06	11325	0.00187613	21.2833
		rs138847931	T	C	-0.3484	0.9866	6	167150835	0.0769	5.88e-06	11439	0.00179117	20.5224
		rs139747874	T	C	-0.2523	0.9867	20	37234290	0.0567	8.6e-06	13422	0.00147303	19.7972
		rs142915220	A	G	-0.3256	0.9794	11	102881952	0.0494	4.37e-11	13809	0.00313609	43.4362
		rs17099622	A	G	-0.2064	0.9296	11	102700352	0.0233	8.12e-19	14296	0.00545903	78.4597
		rs17860955	T	C	1.1371	0.983	11	102649482	0.047	2.6e-129	14256	0.0394393	585.249
		rs192820441	A	G	0.2701	0.9874	12	117560675	0.0603	7.49e-06	13394	0.00149573	20.0609
		rs201718957	T	TA	0.1535	0.0581	12	29855732	0.0311	7.99e-07	10894	0.0022312	24.3566
		rs2584662	A	C	-0.0597	0.585	17	47470487	0.0122	9.91e-07	14296	0.0016722	23.9424
		rs34387740	A	G	0.0845	0.1751	9	136375396	0.019	8.69e-06	11345	0.00174038	19.7756
		rs3742926	T	C	-0.0912	0.0978	14	33014869	0.0196	3.27e-06	14744	0.00146631	21.648
		rs516316	C	G	0.1003	0.4452	19	49206145	0.0117	1.01e-17	14742	0.00496037	73.4804
		rs55804377	A	G	-0.2185	0.0185	10	1063892	0.0469	3.18e-06	14741	0.00147025	21.7019
		rs55942631	T	G	0.1032	0.9147	8	99434029	0.023	7.22e-06	14296	0.0014063	20.13
		rs72699188	C	G	-0.0931	0.8507	9	6176871	0.0166	2.04e-08	14744	0.00212884	31.4503
		rs7683424	A	G	0.054	0.4046	4	187115945	0.0121	8.09e-06	14296	0.00139123	19.9139
		rs7966257	C	G	-0.0819	0.1335	12	111251437	0.0178	4.2e-06	14295	0.00147877	21.1674
	Neurturin levels	rs10412462	A	C	-0.1731	0.0363	19	14691684	0.0366	2.25e-06	11790	0.00189363	22.3645
		rs113580784	A	G	-0.2288	0.0208	20	55469957	0.0495	3.8e-06	11768	0.00181222	21.3613
		rs117216753	T	C	0.2114	0.0291	15	28183982	0.0475	8.57e-06	9339	0.00211642	19.8029
		rs11766761	T	C	0.0729	0.8184	7	41670710	0.0165	9.95e-06	11783	0.00165391	19.517
		rs140212763	T	G	-0.1599	0.9347	13	19290907	0.0358	7.95e-06	8783	0.00226622	19.9449
		rs143131035	T	C	-0.4361	0.0118	4	43313220	0.0867	4.91e-07	7585	0.00332454	25.2941
		rs148658700	A	T	-0.3205	0.0145	9	138510992	0.0713	6.95e-06	11343	0.00177818	20.2023
		rs182274799	A	G	0.1565	0.0646	11	10358788	0.031	4.46e-07	9461	0.00268658	25.4808
		rs192427410	T	G	0.3743	0.0252	8	43185781	0.0786	1.92e-06	8783	0.00257532	22.6723
		rs28572049	A	G	0.0707	0.2983	15	95039717	0.016	9.93e-06	9461	0.00205952	19.5212
		rs29630	T	C	-0.074	0.2493	5	171026588	0.0159	3.25e-06	11343	0.00190596	21.6567
		rs35808217	T	TTTC	-0.0786	0.6	14	64661011	0.0171	4.3e-06	7942	0.0026532	21.1224
		rs4360502	A	G	-0.0652	0.3445	1	214886642	0.0141	3.76e-06	11342	0.0018817	21.3787
		rs4723879	A	G	-0.0722	0.2241	7	4596494	0.0163	9.45e-06	11343	0.00172672	19.6165
		rs48221	T	C	-0.0596	0.3995	3	8648067	0.0134	8.68e-06	11784	0.00167595	19.7792
		rs61589891	A	G	-0.1563	0.0545	6	73859555	0.0348	7.08e-06	9021	0.00223118	20.168
		rs62120726	A	G	0.0786	0.8077	2	15734798	0.0172	4.88e-06	11343	0.00183764	20.8791
		rs7202385	A	T	0.0746	0.6725	16	26080883	0.0157	2.02e-06	9460	0.00238096	22.5729
		rs75066660	A	G	0.2148	0.0197	5	92157390	0.0476	6.4e-06	11789	0.00172436	20.3601
		rs76777800	T	C	0.3387	0.0176	3	73067086	0.0738	4.44e-06	6941	0.00302538	21.0568
		rs76807861	A	G	-0.2154	0.023	6	153460965	0.0486	9.33e-06	10901	0.00179875	19.6399
		rs7712604	C	G	-0.0879	0.6738	5	21508959	0.0176	5.9e-07	8587	0.00289635	24.9374
		rs77216559	T	C	0.1667	0.958	11	4475910	0.034	9.44e-07	11791	0.0020346	24.0348
		rs8030121	A	G	0.0601	0.4519	15	51931074	0.0136	9.91e-06	11343	0.00171868	19.5252
		rs8033310	T	C	0.1332	0.9133	15	24046105	0.0286	3.2e-06	11343	0.00190862	21.687
		rs908372	C	G	-0.0622	0.3324	2	172434373	0.0136	4.8e-06	11773	0.00177356	20.9136
	Neurotrophin-3 levels	rs1009409	T	G	0.0552	0.3857	13	69789253	0.0121	5.07e-06	14295	0.00145376	20.8088
		rs10121142	A	T	-0.0633	0.263	9	32900305	0.0139	5.26e-06	12844	0.00161204	20.7353
		rs1017982	A	G	0.0623	0.2606	1	238095957	0.014	8.59e-06	14296	0.00138326	19.7997
		rs10780690	T	G	0.0557	0.5265	9	87478172	0.012	3.46e-06	14296	0.0015048	21.5421
		rs11151953	C	G	0.0734	0.5258	18	72123860	0.0124	3.23e-09	14296	0.00244496	35.0339
		rs111981019	A	C	-0.2188	0.9635	4	158274860	0.0495	9.86e-06	12800	0.00152409	19.5351
		rs11225042	A	C	-0.0973	0.8737	11	101727684	0.0203	1.64e-06	12412	0.00184752	22.9701
		rs112418830	T	C	0.1366	0.0567	6	151293888	0.0263	2.06e-07	14296	0.00188346	26.973
		rs116906009	T	C	-0.1839	0.9745	12	118360925	0.041	7.28e-06	14727	0.00136423	20.1158
		rs11756802	A	T	-0.1414	0.0444	6	7170084	0.0319	9.31e-06	14296	0.00137248	19.6452
		rs145686993	C	G	-0.2464	0.0161	2	46306174	0.0539	4.84e-06	14257	0.00146366	20.895
		rs146532158	T	C	-0.1859	0.0249	10	115833862	0.0386	1.46e-06	14741	0.00157099	23.1913
		rs17537796	A	C	-0.2571	0.9866	7	40026172	0.0553	3.33e-06	14254	0.00151412	21.6119
		rs185208766	T	C	0.3291	0.0142	3	73021223	0.0722	5.16e-06	9893	0.00209576	20.7727
		rs188129302	T	C	-0.2607	0.018	5	146781995	0.0577	6.24e-06	12412	0.00164201	20.4108
		rs2034246	A	C	0.0582	0.5677	5	114451587	0.012	1.23e-06	14296	0.00164269	23.5192
		rs2107473	A	G	-0.2393	0.0175	7	8762956	0.0507	2.36e-06	13394	0.00166049	22.2743
		rs2213143	T	C	-0.1139	0.0687	22	22401216	0.0253	6.73e-06	14296	0.00141572	20.265
		rs255889	A	G	-0.0937	0.9203	5	111111113	0.0212	9.88e-06	14731	0.00132434	19.5321
		rs2846299	A	G	0.0582	0.3022	11	123375056	0.0125	3.22e-06	14721	0.00147045	21.6754
		rs28735437	C	G	-0.1168	0.1435	15	88514855	0.0164	1.06e-12	14737	0.00343002	50.7153
		rs3218587	A	G	0.1364	0.0429	6	111688927	0.0294	3.49e-06	14744	0.00145776	21.5216
		rs5751454	T	C	0.1823	0.0287	22	43649715	0.0398	4.64e-06	13680	0.00153128	20.977
		rs58399805	A	T	0.1106	0.0799	12	5680104	0.022	4.98e-07	14737	0.00171203	25.27
		rs7250584	T	C	-0.117	0.0529	19	8335689	0.026	6.8e-06	14743	0.00137165	20.2473
		rs72652073	C	G	0.058	0.3811	8	72031901	0.0125	3.48e-06	14296	0.00150372	21.5266
		rs73166403	T	C	-0.092	0.1114	7	152298228	0.02	4.22e-06	14296	0.00147795	21.157
		rs77065501	T	C	0.326	0.0135	8	143406020	0.0721	6.14e-06	10754	0.00189745	20.4401
		rs77109322	T	C	0.1398	0.0423	2	240277019	0.0313	7.95e-06	14744	0.00135121	19.9465
		rs7718539	T	C	-0.0539	0.353	5	1730637	0.0122	9.96e-06	14740	0.00132247	19.5164
		rs79759094	A	G	-0.1163	0.0638	4	7533099	0.0251	3.6e-06	14728	0.00145558	21.4661
		rs871910	T	C	-0.0632	0.2256	10	7026672	0.0141	7.39e-06	14296	0.00140337	20.0879
	Osteoprotegerin levels	rs10142466	A	G	0.057	0.49	14	69271784	0.0109	1.7e-07	14721	0.00185419	27.3425
		rs112635299	T	G	0.2618	0.0205	14	94838142	0.0433	1.48e-09	14733	0.00247512	36.5514
		rs114165349	C	G	-0.1948	0.0337	1	27021913	0.034	1.01e-08	14727	0.00222402	32.8217
		rs114805200	C	G	-0.2032	0.9827	2	155956833	0.0455	7.97e-06	14285	0.00139424	19.9418
		rs1230164	C	G	-0.0671	0.7288	4	99986023	0.0129	1.98e-07	14285	0.00189044	27.0523
		rs12637074	T	C	-0.0712	0.8414	3	32324460	0.0158	6.6e-06	14708	0.00137877	20.3042
		rs138408096	A	G	-0.2007	0.0206	15	84250648	0.0423	2.09e-06	14721	0.00152691	22.5089
		rs138557324	T	C	-0.2253	0.0196	12	119984130	0.0473	1.91e-06	14285	0.00158574	22.685
		rs1437633	A	C	-0.079	0.2072	11	16272199	0.0147	7.69e-08	12851	0.00224237	28.877
		rs17396131	A	G	0.0562	0.3327	1	55145897	0.0125	6.92e-06	14285	0.00141305	20.2112
		rs17600346	T	C	-0.1569	0.9631	3	172223982	0.0299	1.54e-07	14723	0.00186679	27.5324
		rs2247769	T	C	-0.1705	0.5577	8	120081031	0.0114	1.42e-50	14285	0.0154174	223.655
		rs271665	T	C	-0.0672	0.748	17	47938521	0.0129	1.9e-07	14710	0.00184139	27.1331
		rs28454196	C	G	-0.2242	0.9758	4	32870458	0.0486	3.97e-06	14285	0.00148755	21.2783
		rs376613127	A	G	-0.2692	0.0133	12	71789031	0.0568	2.14e-06	13154	0.00170473	22.4588
		rs4540346	T	C	0.0518	0.3382	7	116067883	0.0117	9.54e-06	14715	0.0013303	19.5988
		rs61968587	A	G	-0.2671	0.9843	13	109537182	0.0567	2.47e-06	13798	0.00160571	22.188
		rs6506157	A	G	0.0642	0.7937	18	4040656	0.0144	8.26e-06	14285	0.00138951	19.874
		rs6985207	A	C	0.0522	0.5556	8	8604423	0.0114	4.67e-06	14285	0.0014656	20.9638
		rs704	A	G	-0.1404	0.4726	17	26694861	0.0111	1.14e-36	14733	0.0107425	159.967
		rs74111611	T	C	-0.1471	0.9603	12	85607051	0.0298	7.96e-07	14732	0.00165125	24.3632
		rs74627924	A	G	-0.0827	0.8883	2	145820726	0.0183	6.21e-06	14710	0.00138642	20.4197
		rs75064915	A	T	-0.1311	0.0452	2	223274212	0.0295	8.83e-06	14730	0.00133899	19.7471
		rs7703177	T	C	0.053	0.5883	5	52799456	0.0117	5.9e-06	14285	0.00143442	20.5173
		rs77507094	A	G	0.1965	0.9791	10	55029035	0.0429	4.64e-06	14726	0.00142268	20.9774
		rs928835	A	T	0.1047	0.934	21	21116259	0.0237	9.97e-06	14717	0.00132435	19.5136
		rs9946923	T	C	0.172	0.9707	18	76523646	0.0376	4.77e-06	13230	0.00157919	20.9226
	Oncostatin-M levels	rs111827930	A	G	-0.061	0.2479	13	51453936	0.0138	9.86e-06	14288	0.00136564	19.5362
		rs114931601	A	G	0.1125	0.9343	3	26561369	0.0254	9.46e-06	14288	0.0013711	19.6145
		rs116928468	A	G	-0.2566	0.019	17	75178814	0.0536	1.69e-06	11770	0.0019434	22.9145
		rs117867445	C	G	0.2926	0.0172	9	137876508	0.0621	2.46e-06	10471	0.00211572	22.1964
		rs200034863	A	G	0.3067	0.9871	2	149143446	0.0678	6.08e-06	11273	0.00181193	20.4593
		rs201368167	G	GCT	0.0614	0.5809	4	153666541	0.0137	7.4e-06	10894	0.00184038	20.0824
		rs2285179	A	G	-0.0663	0.5586	22	38211954	0.0122	5.5e-08	14288	0.00206271	29.5289
		rs2511241	T	C	0.177	0.9163	11	72945341	0.0236	6.38e-14	13668	0.00409858	56.2418
		rs28444486	A	G	0.0636	0.7378	22	49231540	0.0136	2.92e-06	14735	0.00148198	21.8664
		rs3859189	A	G	0.1101	0.5367	17	38137033	0.0117	4.95e-21	14729	0.00597622	88.5409
		rs4598859	A	G	-0.0534	0.494	15	94565995	0.0118	6.03e-06	14727	0.00138868	20.4767
		rs4818145	A	G	0.0619	0.7439	21	42005707	0.0138	7.27e-06	14288	0.00140618	20.117
		rs4823082	C	G	-0.159	0.0363	22	30600105	0.0346	4.32e-06	14724	0.00143217	21.1146
		rs559651	T	C	-0.0594	0.6496	8	41555366	0.0125	2.01e-06	14715	0.00153224	22.5784
		rs61897429	A	G	-0.0847	0.139	11	47424864	0.017	6.28e-07	14735	0.00168185	24.8205
		rs653178	T	C	-0.0728	0.5224	12	112007756	0.0132	3.48e-08	11785	0.00257434	30.4117
		rs6932879	T	C	-0.162	0.0307	6	162256951	0.0356	5.35e-06	14728	0.00140403	20.7048
		rs7102957	T	C	-0.0803	0.8631	11	102334152	0.0173	3.46e-06	14288	0.00150561	21.5416
		rs76036744	T	C	0.1893	0.9776	15	82216867	0.0419	6.25e-06	14248	0.00143053	20.4086
		rs76275710	A	G	0.2665	0.0176	10	30032133	0.0525	3.85e-07	14735	0.00174569	25.7642
		rs7714366	A	G	0.0619	0.7535	5	169867337	0.0137	6.24e-06	14734	0.00138362	20.4118
		rs80303768	A	G	-0.152	0.0371	21	42594678	0.0327	3.35e-06	14722	0.00146551	21.6039
		rs9264931	T	C	-0.1048	0.8812	6	31274196	0.0191	4.09e-08	14736	0.00203887	30.1021
	Programmed cell death 1 ligand 1 levels	rs113302946	A	G	-0.2866	0.014	1	77828069	0.0637	6.82e-06	13801	0.00146462	20.24
		rs12539643	C	G	0.1913	0.966	7	151019021	0.0407	2.6e-06	11337	0.0019449	22.0884
		rs1280389	A	T	0.0574	0.3335	15	57727725	0.0126	5.22e-06	14288	0.00145038	20.7502
		rs146328951	A	G	-0.4926	0.0079	1	27646512	0.0993	7.02e-07	9354	0.00262393	24.6035
		rs151255930	T	C	-0.2518	0.0137	7	105979524	0.0561	7.18e-06	14243	0.00141244	20.143
		rs17256127	T	G	0.1205	0.7372	14	23711425	0.0264	5.01e-06	10407	0.00199789	20.8297
		rs181758547	T	C	-0.3071	0.0116	4	68657948	0.069	8.56e-06	11917	0.00165948	19.8056
		rs2019137	A	G	-0.0507	0.4683	2	113973632	0.0114	8.69e-06	14735	0.00134052	19.7764
		rs2283438	T	C	-0.0577	0.4351	15	89721461	0.012	1.52e-06	14288	0.00161553	23.1168
		rs4974444	A	G	-0.0816	0.8717	3	127280969	0.0176	3.55e-06	14288	0.00150221	21.4929
		rs60830384	A	T	0.1138	0.916	9	5485387	0.0213	9.16e-08	14718	0.00193569	28.5408
		rs62373966	T	G	0.1407	0.9234	5	90058982	0.0273	2.55e-07	11777	0.00225035	26.5576
		rs6917605	T	C	0.0554	0.4457	6	19842497	0.0116	1.79e-06	14733	0.00154575	22.8058
		rs7026097	A	T	0.0832	0.1779	9	34007646	0.016	1.99e-07	12834	0.00210247	27.0358
		rs7125631	T	C	-0.0609	0.6543	11	1948186	0.0128	1.96e-06	14288	0.00158181	22.6336
		rs7137828	T	C	-0.0622	0.5235	12	111932800	0.0133	2.92e-06	11337	0.00192549	21.8676
		rs72823987	A	G	-0.1005	0.9271	2	67288067	0.0223	6.58e-06	14736	0.0013764	20.3078
		rs7304709	T	C	0.0537	0.5862	12	48670152	0.0117	4.44e-06	14727	0.00142837	21.0629
		rs73072534	T	C	-0.1306	0.0469	7	28144510	0.0294	8.91e-06	14288	0.00137918	19.7302
		rs75510105	A	G	0.1933	0.0292	6	134673561	0.0385	5.15e-07	14727	0.00170878	25.2048
		rs79045618	A	G	0.1619	0.0521	19	5799008	0.0324	5.83e-07	10714	0.0023251	24.9645
		rs7936674	A	G	-0.0546	0.6468	11	33845977	0.0123	9.04e-06	14288	0.00137723	19.7022
		rs7945680	T	G	0.061	0.5018	11	127683667	0.0114	8.75e-08	14728	0.00194027	28.628
		rs822335	T	C	-0.1295	0.3471	9	5448218	0.012	3.77e-27	14736	0.00784113	116.444
	Stem cell factor levels	rs10832027	A	G	-0.0568	0.6474	11	13357183	0.012	2.21e-06	14734	0.00151829	22.4014
		rs10894669	A	C	-0.0606	0.3129	11	133206940	0.0129	2.63e-06	14735	0.00149543	22.0651
		rs11126305	A	G	-0.0567	0.4624	2	71106068	0.0116	1.02e-06	14718	0.00162068	23.8886
		rs11196977	A	C	0.1658	0.0543	10	116663513	0.0366	5.9e-06	10282	0.00199188	20.5174
		rs11199541	T	C	0.1548	0.0334	10	122531747	0.0339	4.96e-06	14736	0.00141302	20.8489
		rs11608458	T	C	-0.0707	0.6366	12	89369806	0.0122	6.83e-09	14288	0.00234492	33.5783
		rs11877350	A	G	0.0538	0.4265	18	43867311	0.0117	4.26e-06	14728	0.00143359	21.1414
		rs12149545	A	G	0.1146	0.3094	16	56993161	0.0123	1.2e-20	14736	0.00585637	86.7961
		rs12378537	T	C	0.105	0.1215	9	136065526	0.0219	1.63e-06	11337	0.00202354	22.9834
		rs12501773	A	C	0.0528	0.5618	4	88453631	0.0116	5.32e-06	14733	0.00140427	20.7154
		rs138854302	T	C	-0.1391	0.0915	9	128807910	0.0205	1.16e-11	14736	0.00311467	46.0349
		rs140884539	T	C	0.0689	0.2111	14	55341903	0.0154	7.68e-06	14735	0.00135662	20.0142
		rs146276488	A	G	0.2422	0.0144	20	44109198	0.0516	2.68e-06	14728	0.00149367	22.0288
		rs151246947	A	G	0.2116	0.0274	17	16356498	0.0453	3e-06	13224	0.00164724	21.8157
		rs16942887	A	G	0.1658	0.1303	16	67928042	0.0171	3.14e-22	14736	0.00633921	93.9978
		rs174535	T	C	-0.0735	0.6459	11	61551356	0.0121	1.24e-09	14736	0.00249769	36.8931
		rs2024570	T	C	-0.1985	0.0394	20	44776543	0.0341	5.85e-09	14288	0.00236599	33.8806
		rs2043084	C	G	-0.0642	0.2186	15	58682496	0.0141	5.28e-06	14731	0.00140536	20.7287
		rs2133027	A	G	0.4722	0.007	8	47325114	0.1032	4.75e-06	8290	0.00251908	20.9309
		rs2740488	A	C	0.1156	0.7485	9	107661742	0.0133	3.57e-18	14732	0.00510187	75.5359
		rs2843154	T	C	-0.0576	0.5999	1	2244905	0.0128	6.8e-06	13224	0.00152897	20.2469
		rs2980888	T	C	-0.0683	0.2937	8	126507308	0.0126	5.94e-08	14735	0.00199015	29.3793
		rs34813411	T	C	-0.1619	0.0373	4	183543315	0.0339	1.79e-06	14717	0.0015474	22.8053
		rs4389685	A	G	0.053	0.5999	5	124050437	0.0118	7.07e-06	14735	0.00136724	20.1711
		rs45617141	T	G	0.2803	0.9812	15	43623397	0.0512	4.38e-08	12935	0.00231172	29.9667
		rs4846838	A	G	-0.0721	0.8081	1	230281618	0.0158	5.04e-06	12792	0.00162522	20.8204
		rs557933	A	C	-0.0553	0.4647	1	234853268	0.0118	2.78e-06	14287	0.00153489	21.9597
		rs581080	C	G	0.0668	0.8123	9	15305378	0.015	8.45e-06	14734	0.00134421	19.8295
		rs6073958	T	C	-0.2858	0.8039	20	44551855	0.0144	1.16e-87	14730	0.0260457	393.859
		rs62398898	T	C	-0.1161	0.9437	5	161746014	0.0259	7.37e-06	14717	0.00136349	20.0912
		rs705379	A	G	0.0789	0.4598	7	94953895	0.012	4.87e-11	14288	0.00301653	43.2246
		rs71431776	A	C	-0.0938	0.1062	13	26799167	0.0192	1.03e-06	14714	0.00161945	23.8641
		rs71644719	A	G	-0.1584	0.0354	1	223111265	0.0345	4.4e-06	14727	0.00142934	21.0772
		rs72847212	T	C	-0.0721	0.7926	11	834389	0.015	1.53e-06	13659	0.00168863	23.1007
		rs74820408	A	G	-0.0728	0.8399	12	40180662	0.0163	7.96e-06	14287	0.00139425	19.9447
		rs75059384	A	G	-0.1782	0.0264	7	90786565	0.0402	9.3e-06	14736	0.0013317	19.6474
		rs7664024	T	C	-0.0718	0.185	4	18944656	0.0153	2.69e-06	14288	0.00153895	22.0194
		rs78397068	T	C	0.1202	0.9155	1	88911632	0.0233	2.49e-07	14288	0.00185916	26.6095
		rs785900	T	C	0.0575	0.4446	9	79147122	0.0118	1.1e-06	14288	0.00165912	23.7416
		rs798893	C	G	0.095	0.2138	19	54793830	0.0141	1.61e-11	14725	0.00307338	45.3889
		rs8108748	A	G	0.066	0.1997	19	39286122	0.0148	8.22e-06	14288	0.00138992	19.884
		rs9264796	A	G	0.1407	0.0716	6	31270311	0.0303	3.42e-06	12404	0.00173535	21.5592
	SIR2-like protein 2 levels	rs1034059	A	G	0.076	0.6981	6	158193698	0.0145	1.59e-07	14288	0.00191905	27.4682
		rs11115639	A	C	-0.0841	0.8864	12	83600525	0.0184	4.86e-06	14730	0.00141624	20.888
		rs115455827	A	G	0.1277	0.9506	5	78787853	0.0277	4.02e-06	14735	0.00144028	21.2502
		rs116198125	T	C	-0.1521	0.9617	3	14613224	0.0329	3.78e-06	14727	0.00144918	21.3702
		rs12152184	A	G	0.0965	0.885	22	45002809	0.0208	3.49e-06	12402	0.00173254	21.5208
		rs12531843	C	G	-0.1286	0.9177	7	14143486	0.0243	1.21e-07	12404	0.00225283	28.0027
		rs138897138	A	G	0.104	0.9138	2	122731427	0.0218	1.84e-06	14288	0.00159034	22.7558
		rs144373891	T	C	-0.5739	0.0161	19	39379770	0.0515	7.69e-29	14736	0.00835668	124.165
		rs147383134	T	C	0.2573	0.9858	8	89590527	0.0551	3.02e-06	13801	0.00157754	21.8029
		rs1966647	T	C	-0.0574	0.5696	19	56709105	0.0126	5.22e-06	14288	0.00145038	20.7502
		rs3788463	T	G	-0.06	0.2743	22	32978251	0.0133	6.44e-06	14288	0.00142236	20.3488
		rs60459634	A	G	-0.1063	0.0886	4	160629137	0.0229	3.45e-06	14288	0.00150581	21.5444
		rs72847333	T	C	0.093	0.8965	2	125508995	0.0204	5.14e-06	14288	0.00145246	20.78
		rs72883370	A	G	-0.3428	0.989	6	63413043	0.0737	3.3e-06	12737	0.00169567	21.6311
		rs7418913	A	G	-0.0615	0.2713	1	203643268	0.0139	9.67e-06	14288	0.00136822	19.5731
		rs7718478	A	T	0.0639	0.7496	5	177560339	0.0138	3.65e-06	14288	0.00149838	21.4379
		rs77381020	T	C	0.0862	0.8546	13	37413465	0.0184	2.8e-06	14288	0.0015337	21.9441
		rs79663946	A	G	-0.0901	0.1174	7	21752339	0.0201	7.37e-06	14288	0.00140435	20.0908
		rs8112891	T	C	0.1179	0.9292	19	7434636	0.0262	6.8e-06	14288	0.00141527	20.2472
	Signaling lymphocytic activation molecule levels	rs10212190	A	T	0.0727	0.6151	3	186731157	0.0121	1.88e-09	14285	0.0025207	36.0942
		rs10499604	T	C	0.058	0.3266	7	38626562	0.0125	3.48e-06	14730	0.00145948	21.5267
		rs1057964	T	C	-0.1122	0.7184	5	95235627	0.0142	2.76e-15	11979	0.00518479	62.4218
		rs111865527	T	C	0.2712	0.9863	13	26736047	0.0569	1.88e-06	14244	0.00159232	22.714
		rs112742549	T	C	0.2421	0.9791	13	107639422	0.0506	1.71e-06	13499	0.00169298	22.8889
		rs115154227	T	C	-0.1703	0.0275	6	135333467	0.0381	7.83e-06	14734	0.00135416	19.9765
		rs11745675	C	G	0.0553	0.4344	5	179240655	0.0122	5.82e-06	14286	0.00143614	20.5433
		rs12058421	A	C	-0.1256	0.1616	1	160581152	0.0159	2.8e-15	14731	0.0042181	62.3916
		rs12297442	A	G	0.061	0.7296	12	6062889	0.0135	6.23e-06	14733	0.00138388	20.4142
		rs13014154	A	G	-0.0612	0.3695	2	62575443	0.0123	6.5e-07	14285	0.00173006	24.7532
		rs13147502	A	G	-0.0609	0.5964	4	106143797	0.0127	1.62e-06	12843	0.00178724	22.9911
		rs138657007	A	G	-0.2863	0.0181	10	66091335	0.0577	6.98e-07	12790	0.00192126	24.6163
		rs142352460	T	C	0.2946	0.0246	21	14753496	0.0654	6.65e-06	10216	0.00198229	20.2873
		rs147616029	T	C	-0.0644	0.3774	14	87822926	0.0128	4.87e-07	12850	0.00196605	25.3095
		rs149092077	A	G	-0.3592	0.9888	18	59233474	0.073	8.63e-07	11137	0.00216928	24.2074
		rs1609310	T	G	-0.0557	0.5136	15	55294543	0.012	3.46e-06	14286	0.00150585	21.5421
		rs17720330	C	G	-0.1982	0.0213	9	78767497	0.043	4.04e-06	14727	0.00144056	21.2428
		rs191575088	A	G	0.212	0.9791	5	63606345	0.0474	7.73e-06	12404	0.0016101	20.0007
		rs192245879	A	G	0.3328	0.989	2	216910771	0.0655	3.76e-07	13799	0.00186735	25.812
		rs2393716	C	G	0.0583	0.5241	12	121341933	0.0124	2.58e-06	12848	0.00171756	22.1017
		rs2623960	T	C	0.0688	0.2204	6	152893441	0.0143	1.5e-06	14286	0.00161767	23.1443
		rs2725405	C	G	0.0894	0.4462	17	79220224	0.0141	2.29e-10	10271	0.00389877	40.1932
		rs2790462	T	C	-0.0747	0.2977	10	28873202	0.0126	3.06e-09	14733	0.00237998	35.1432
		rs3184504	T	C	0.097	0.4758	12	111884608	0.013	8.55e-14	11783	0.00470277	55.6651
		rs35271532	A	G	-0.1486	0.0449	18	72388527	0.0324	4.51e-06	14286	0.00147027	21.0323
		rs3745163	A	C	0.0674	0.2299	19	17337555	0.0145	3.35e-06	13669	0.0015782	21.6033
		rs3806818	A	G	0.0707	0.1909	4	6642331	0.0153	3.82e-06	13853	0.00153902	21.3498
		rs3856138	T	C	0.0529	0.5429	1	38044814	0.0118	7.36e-06	14286	0.00140484	20.0949
		rs56244095	A	C	0.1013	0.2121	17	7063899	0.0156	8.38e-11	14286	0.00294292	42.1608
		rs60094514	T	C	0.2209	0.8506	1	160636559	0.0162	2.45e-42	14732	0.0124639	185.91
		rs61833942	T	C	0.2097	0.9803	10	13610507	0.0474	9.69e-06	14286	0.00136815	19.5695
		rs72902770	T	C	-0.0821	0.1184	11	43535182	0.0181	5.74e-06	14723	0.00139549	20.5717
		rs73151926	T	C	0.1063	0.0805	22	22451222	0.0229	3.45e-06	14286	0.00150602	21.5444
		rs73231041	C	G	-0.2791	0.0148	13	78282092	0.0598	3.05e-06	12735	0.00170756	21.7796
		rs7745783	T	C	-0.0589	0.4969	6	42462406	0.0119	7.44e-07	14286	0.00171191	24.4949
		rs7918908	A	G	-0.1175	0.0754	10	128410584	0.0264	8.56e-06	11780	0.00167878	19.8059
[truncated: 419 more rows]

## Sheet: Sheet4
		Table S4. Detailed results of mendelian randomization analysis for causal effects of antibody-mediated immune responses related traits on acute pancreatitis
	ID	Antibody levels	method	SNP number	Beta	SE	OR	95%CI	P-value
	GCST90006884	Anti-BK polyomavirus IgG seropositivity	MR Egger	9	-0.0405125	0.0389907	0.960297	0.890-1.037	0.333343
	GCST90006884		Weighted median	9	-0.0351199	0.020795	0.96549	0.927-1.006	0.0912451
	GCST90006884		Inverse variance weighted	9	-0.0183771	0.0159769	0.981791	0.952-1.013	0.250049
	GCST90006884		Simple mode	9	-0.0369149	0.0301301	0.963758	0.908-1.022	0.255351
	GCST90006884		Weighted mode	9	-0.0377895	0.0283728	0.962916	0.911-1.018	0.219591
	GCST90006885	BK polyomavirus VP1 antibody levels	MR Egger	11	0.0650977	0.125958	1.06726	0.834-1.366	0.61774
			Weighted median	11	0.048867	0.0940628	1.05008	0.873-1.263	0.603402
			Inverse variance weighted	11	0.0464434	0.0680723	1.04754	0.917-1.197	0.495071
			Simple mode	11	-0.0141638	0.144761	0.985936	0.742-1.309	0.923991
			Weighted mode	11	0.0427281	0.100963	1.04365	0.856-1.272	0.681103
	GCST90006886	Anti-chlamydia trachomatis IgG seropositivity	MR Egger	9	0.0715041	0.0461909	1.07412	0.981-1.176	0.165546
			Weighted median	9	0.0384656	0.0331396	1.03921	0.974-1.109	0.245759
			Inverse variance weighted	9	0.00997432	0.0254583	1.01002	0.961-1.062	0.695213
			Simple mode	9	0.0345075	0.0439614	1.03511	0.950-1.128	0.455098
			Weighted mode	9	0.0393067	0.0384784	1.04009	0.965-1.122	0.336899
	GCST90006887	Chlamydia trachomatis momp A antibody levels	MR Egger	18	0.0145866	0.0330508	1.01469	0.951-1.083	0.664874
			Weighted median	18	-0.0153434	0.0213009	0.984774	0.945-1.027	0.471328
			Inverse variance weighted	18	-0.00654197	0.0153983	0.993479	0.964-1.024	0.670947
			Simple mode	18	-0.00741133	0.0360801	0.992616	0.925-1.065	0.839689
			Weighted mode	18	-0.0254859	0.0293765	0.974836	0.920-1.033	0.397717
	GCST90006888	Chlamydia trachomatis momp D antibody levels	MR Egger	6	-0.0358069	0.0741368	0.964827	0.834-1.116	0.654351
			Weighted median	6	0.0053812	0.0440246	1.0054	0.922-1.096	0.902716
			Inverse variance weighted	6	-0.00898537	0.0337227	0.991055	0.928-1.059	0.789893
			Simple mode	6	0.00936592	0.0627524	1.00941	0.893-1.142	0.887188
			Weighted mode	6	-0.00145012	0.0559808	0.998551	0.895-1.114	0.980336
	GCST90006889	Chlamydia trachomatis pGP3 antibody levels	MR Egger	9	0.0391628	0.0742874	1.03994	0.899-1.203	0.614358
			Weighted median	9	0.0319313	0.0492931	1.03245	0.937-1.137	0.517125
			Inverse variance weighted	9	0.064115	0.0394154	1.06621	0.987-1.152	0.103812
			Simple mode	9	-0.0214331	0.0782451	0.978795	0.840-1.141	0.791084
			Weighted mode	9	-0.00877405	0.0701957	0.991264	0.864-1.137	0.903612
	GCST90006890	Chlamydia trachomatis PorB antibody levels	MR Egger	52	-0.00607145	0.00917171	0.993947	0.976-1.012	0.511026
			Weighted median	52	-0.00179104	0.00722928	0.998211	0.984-1.012	0.80433
			Inverse variance weighted	52	0.000575469	0.0049061	1.00058	0.991-1.010	0.906625
			Simple mode	52	0.0134772	0.0135234	1.01357	0.987-1.041	0.323671
			Weighted mode	52	-0.00428315	0.00905131	0.995726	0.978-1.014	0.638084
	GCST90006891	Chlamydia trachomatis tarp-D F1 antibody levels	MR Egger	7	-0.0119041	0.0762504	0.988166	0.851-1.147	0.882047
			Weighted median	7	-0.0111964	0.0472277	0.988866	0.901-1.085	0.812601
			Inverse variance weighted	7	-0.00596583	0.0382565	0.994052	0.922-1.071	0.876078
			Simple mode	7	-0.0233756	0.0628583	0.976895	0.864-1.105	0.722764
			Weighted mode	7	-0.0217485	0.0631567	0.978486	0.865-1.107	0.742326
	GCST90006892	Chlamydia trachomatis tarp-D F2 antibody levels	MR Egger	12	0.106631	0.10521	1.11252	0.905-1.367	0.334711
			Weighted median	12	0.0145776	0.0500994	1.01468	0.920-1.119	0.771071
			Inverse variance weighted	12	-0.00421504	0.0399619	0.995794	0.921-1.077	0.915998
			Simple mode	12	0.0168994	0.0793114	1.01704	0.871-1.188	0.835165
			Weighted mode	12	0.00910636	0.0759491	1.00915	0.870-1.171	0.906724
	GCST90006893	Anti-cytomegalovirus IgG seropositivity	MR Egger	8	0.00311362	0.0505255	1.00312	0.909-1.108	0.952863
			Weighted median	8	0.00922121	0.0383974	1.00926	0.936-1.088	0.810213
			Inverse variance weighted	8	0.000379231	0.0302404	1.00038	0.943-1.061	0.989994
			Simple mode	8	0.0232373	0.0551177	1.02351	0.919-1.140	0.685967
			Weighted mode	8	0.0113091	0.0404142	1.01137	0.934-1.095	0.787697
	GCST90006894	Cytomegalovirus pp28 antibody levels	MR Egger	14	-0.000652798	0.142398	0.999347	0.756-1.321	0.996418
			Weighted median	14	-0.0629738	0.0671232	0.938968	0.823-1.071	0.348151
			Inverse variance weighted	14	-0.0102296	0.0489466	0.989823	0.899-1.089	0.834453
			Simple mode	14	-0.0983633	0.126427	0.90632	0.707-1.161	0.450484
			Weighted mode	14	-0.111885	0.110129	0.894147	0.721-1.110	0.328191
	GCST90006895	Cytomegalovirus pp52 antibody levels	MR Egger	16	-0.0498599	0.0893765	0.951363	0.798-1.134	0.585748
			Weighted median	16	0.0721362	0.0627388	1.0748	0.950-1.215	0.250232
			Inverse variance weighted	16	0.0531005	0.0455171	1.05454	0.965-1.153	0.243369
			Simple mode	16	0.0721065	0.0977193	1.07477	0.887-1.302	0.471966
			Weighted mode	16	0.0800779	0.0829317	1.08337	0.921-1.275	0.349561
	GCST90006896	Cytomegalovirus pp150 antibody levels	MR Egger	9	0.126862	0.0723309	1.13526	0.985-1.308	0.12289
			Weighted median	9	0.0692411	0.0608485	1.07169	0.951-1.207	0.255151
			Inverse variance weighted	9	0.0457635	0.0464428	1.04683	0.956-1.147	0.32444
			Simple mode	9	0.0992533	0.0978578	1.10435	0.912-1.338	0.340148
			Weighted mode	9	0.0751475	0.0585117	1.07804	0.961-1.209	0.234973
	GCST90006897	Anti-Epstein-Barr virus IgG seropositivity	MR Egger	4	0.0670086	0.127406	1.0693	0.833-1.373	0.651426
			Weighted median	4	-0.0574965	0.0333248	0.944125	0.884-1.008	0.0844667
			Inverse variance weighted	4	-0.060715	0.0267013	0.941091	0.893-0.992	0.0229744
			Simple mode	4	-0.0532013	0.0477944	0.948189	0.863-1.041	0.346816
			Weighted mode	4	-0.0614371	0.0394474	0.940412	0.870-1.016	0.217239
	GCST90006898	Epstein-Barr virus EA-D antibody levels	MR Egger	10	-0.04317	0.108378	0.957749	0.774-1.184	0.700808
			Weighted median	10	-0.0193002	0.07012	0.980885	0.855-1.125	0.783128
			Inverse variance weighted	10	-0.0552207	0.0519802	0.946276	0.855-1.048	0.288081
			Simple mode	10	0.0111687	0.0951151	1.01123	0.839-1.218	0.909103
			Weighted mode	10	-0.010403	0.0818909	0.989651	0.843-1.162	0.901706
	GCST90006899	Epstein-Barr virus EBNA-1 antibody levels	MR Egger	18	-0.0833143	0.0754266	0.920062	0.794-1.067	0.285678
			Weighted median	18	-0.0713587	0.0528176	0.931128	0.840-1.033	0.176682
			Inverse variance weighted	18	-0.0571184	0.0371459	0.944482	0.878-1.016	0.124128
			Simple mode	18	0.0601357	0.0751079	1.06198	0.917-1.230	0.434378
			Weighted mode	18	-0.0821511	0.0525541	0.921133	0.831-1.021	0.136435
	GCST90006900	Epstein-Barr virus VCA p18 antibody levels	MR Egger	23	0.000868338	0.0910834	1.00087	0.837-1.196	0.992484
			Weighted median	23	-0.0258168	0.0665426	0.974514	0.855-1.110	0.698036
			Inverse variance weighted	23	-0.0434773	0.0489595	0.957454	0.870-1.054	0.374527
			Simple mode	23	-0.17815	0.132643	0.836817	0.645-1.085	0.192938
			Weighted mode	23	-0.0497118	0.0976113	0.951504	0.786-1.152	0.615624
	GCST90006901	Epstein-Barr virus ZEBRA antibody levels	MR Egger	14	-0.0501841	0.0831843	0.951054	0.808-1.119	0.557548
			Weighted median	14	-0.0529173	0.0525063	0.948458	0.856-1.051	0.313537
			Inverse variance weighted	14	-0.00912885	0.0475088	0.990913	0.903-1.088	0.847624
			Simple mode	14	-0.0613991	0.0850753	0.940448	0.796-1.111	0.483257
			Weighted mode	14	-0.0578287	0.0516891	0.943812	0.853-1.044	0.283481
	GCST90006902	Anti-human herpes virus 6 IgG seropositivity	MR Egger	9	-0.0662451	0.055796	0.935901	0.839-1.044	0.273843
			Weighted median	9	0.0224694	0.0244202	1.02272	0.975-1.073	0.357513
			Inverse variance weighted	9	0.0230463	0.0215258	1.02331	0.981-1.067	0.284334
			Simple mode	9	0.0120259	0.0349908	1.0121	0.945-1.084	0.739939
			Weighted mode	9	0.0179985	0.0269028	1.01816	0.966-1.073	0.522318
	GCST90006903	Anti-human herpes virus 6 E1A IgG seropositivity	MR Egger	13	-0.040527	0.101923	0.960283	0.786-1.173	0.698516
			Weighted median	13	-0.00458822	0.0376595	0.995422	0.925-1.072	0.90303
			Inverse variance weighted	13	-0.00703891	0.0303377	0.992986	0.936-1.054	0.816523
			Simple mode	13	0.0166891	0.0531104	1.01683	0.916-1.128	0.75874
			Weighted mode	13	0.0108735	0.0466483	1.01093	0.923-1.108	0.819615
	GCST90006904	Human herpes virus 6 IE1A antibody levels	MR Egger	14	-0.0379744	0.0895119	0.962738	0.808-1.147	0.678898
			Weighted median	14	-0.0894542	0.0699167	0.91443	0.797-1.049	0.200742
			Inverse variance weighted	14	-0.11154	0.0469079	0.894455	0.816-0.981	0.0174134
			Simple mode	14	-0.175471	0.11541	0.839062	0.669-1.052	0.152351
			Weighted mode	14	-0.103186	0.0683273	0.901959	0.789-1.031	0.154917
	GCST90006905	Anti-human herpes virus 6 IE1B IgG seropositivity	MR Egger	10	0.0423985	0.128173	1.04331	0.812-1.341	0.7493
			Weighted median	10	0.0298353	0.0444946	1.03028	0.944-1.124	0.502514
			Inverse variance weighted	10	0.03365	0.0511094	1.03422	0.936-1.143	0.510287
			Simple mode	10	0.0469428	0.0759745	1.04806	0.903-1.216	0.551969
			Weighted mode	10	0.0402816	0.0645062	1.0411	0.917-1.181	0.547826
	GCST90006906	Human herpes virus 6 IE1B antibody levels	MR Egger	16	8.89e-05	0.18655	1.00009	0.694-1.442	0.999627
			Weighted median	16	-0.108941	0.0823508	0.896783	0.763-1.054	0.185872
			Inverse variance weighted	16	-0.106542	0.0629328	0.898937	0.795-1.017	0.0904657
			Simple mode	16	-0.136028	0.139314	0.872818	0.664-1.147	0.344346
			Weighted mode	16	-0.126713	0.13314	0.880987	0.679-1.144	0.356322
	GCST90006907	Human herpes virus 6 p101k antibody levels	MR Egger	13	-0.0140483	0.048074	0.98605	0.897-1.083	0.775555
			Weighted median	13	-0.0210779	0.0361478	0.979143	0.912-1.051	0.559824
			Inverse variance weighted	13	-0.015604	0.0268432	0.984517	0.934-1.038	0.561037
			Simple mode	13	-0.0362565	0.0578564	0.964393	0.861-1.080	0.542618
			Weighted mode	13	-0.0362565	0.0527236	0.964393	0.870-1.069	0.504735
	GCST90006908	Anti-human herpes virus 7 IgG seropositivity	MR Egger	8	-0.000703407	0.0213561	0.999297	0.958-1.042	0.974793
			Weighted median	8	-0.00138637	0.015411	0.998615	0.969-1.029	0.928319
			Inverse variance weighted	8	0.00352275	0.0113418	1.00353	0.981-1.026	0.756106
			Simple mode	8	0.002558	0.0230988	1.00256	0.958-1.049	0.914929
			Weighted mode	8	-0.00538486	0.0169209	0.99463	0.962-1.028	0.759589
	GCST90006909	Human herpes virus 7 U14 antibody levels	MR Egger	13	-0.303037	0.241179	0.738572	0.460-1.185	0.23497
			Weighted median	13	-0.129976	0.0881052	0.878117	0.739-1.044	0.14015
			Inverse variance weighted	13	-0.0759981	0.071952	0.926818	0.805-1.067	0.290861
			Simple mode	13	-0.243778	0.178426	0.783661	0.552-1.112	0.19691
			Weighted mode	13	-0.218439	0.168949	0.803773	0.577-1.119	0.220374
	GCST90006910	Anti-helicobacter pylori IgG seropositivity	MR Egger	10	-0.034385	0.0921114	0.966199	0.807-1.157	0.718624
			Weighted median	10	-0.00330402	0.0414185	0.996701	0.919-1.081	0.936419
			Inverse variance weighted	10	-0.0127418	0.0324415	0.987339	0.927-1.052	0.694496
			Simple mode	10	0.00273102	0.0584111	1.00273	0.894-1.124	0.963729
			Weighted mode	10	0.00273102	0.0517408	1.00273	0.906-1.110	0.959058
	GCST90006911	Helicobacter pylori CagA antibody levels	MR Egger	6	-0.239632	0.110903	0.786918	0.633-0.978	0.0968099
			Weighted median	6	0.0363818	0.0501121	1.03705	0.940-1.144	0.467833
			Inverse variance weighted	6	0.0157909	0.0506459	1.01592	0.920-1.122	0.755201
			Simple mode	6	0.0977848	0.0884566	1.10273	0.927-1.311	0.319295
			Weighted mode	6	0.0742202	0.0815978	1.07704	0.918-1.264	0.404753
	GCST90006912	Helicobacter pylori Catalase antibody levels	MR Egger	9	0.0316229	0.0506501	1.03213	0.935-1.140	0.552201
			Weighted median	9	0.00610754	0.0363542	1.00613	0.937-1.080	0.866582
			Inverse variance weighted	9	-0.00118888	0.0283024	0.998812	0.945-1.056	0.966494
			Simple mode	9	-0.0621866	0.0546495	0.939708	0.844-1.046	0.288084
			Weighted mode	9	0.00986316	0.0433652	1.00991	0.928-1.100	0.825783
	GCST90006913	Helicobacter pylori GroEL antibody levels	MR Egger	6	-0.162178	0.180425	0.85029	0.597-1.211	0.419541
			Weighted median	6	-0.0409623	0.0849684	0.959865	0.813-1.134	0.629743
			Inverse variance weighted	6	-0.0771842	0.0777104	0.925719	0.795-1.078	0.320598
			Simple mode	6	-0.0562712	0.120073	0.945283	0.747-1.196	0.659046
			Weighted mode	6	-0.0365179	0.102054	0.964141	0.789-1.178	0.735082
	GCST90006914	Helicobacter pylori OMP antibody levels	MR Egger	7	-0.0164835	0.17873	0.983652	0.693-1.396	0.9301
			Weighted median	7	0.0466237	0.0737677	1.04773	0.907-1.211	0.527365
			Inverse variance weighted	7	0.0301302	0.0746533	1.03059	0.890-1.193	0.686506
			Simple mode	7	0.0458798	0.0968536	1.04695	0.866-1.266	0.652457
			Weighted mode	7	0.0489127	0.0892954	1.05013	0.882-1.251	0.603619
	GCST90006915	Helicobacter pylori UREA antibody levels	MR Egger	10	-0.075461	0.158443	0.927316	0.680-1.265	0.64662
			Weighted median	10	-0.0515785	0.0582085	0.949729	0.847-1.065	0.375564
			Inverse variance weighted	10	-0.0240653	0.0550541	0.976222	0.876-1.087	0.662024
			Simple mode	10	-0.026566	0.0994154	0.973784	0.801-1.183	0.79532
			Weighted mode	10	-0.0396653	0.0990218	0.961111	0.792-1.167	0.698078
	GCST90006916	Helicobacter pylori VacA antibody levels	MR Egger	16	-0.0486762	0.0477363	0.952489	0.867-1.046	0.325174
			Weighted median	16	-0.0235835	0.0332492	0.976692	0.915-1.042	0.478141
			Inverse variance weighted	16	-0.00986641	0.0250008	0.990182	0.943-1.040	0.693105
			Simple mode	16	-0.0426298	0.0538005	0.958266	0.862-1.065	0.440498
			Weighted mode	16	-0.0318599	0.0405438	0.968642	0.895-1.049	0.444213
	GCST90006917	Anti-herpes simplex virus 1 IgG seropositivity	MR Egger	9	-0.146698	0.0811115	0.863555	0.737-1.012	0.113448
			Weighted median	9	0.00195188	0.0483875	1.00195	0.911-1.102	0.967823
			Inverse variance weighted	9	0.00273566	0.0374874	1.00274	0.932-1.079	0.941826
			Simple mode	9	-0.064069	0.0854058	0.93794	0.793-1.109	0.474634
			Weighted mode	9	0.0625475	0.078747	1.06455	0.912-1.242	0.449947
	GCST90006918	Herpes simplex virus 1 mgG-1 antibody levels	MR Egger	16	0.108925	0.0740631	1.11508	0.964-1.289	0.163487
			Weighted median	16	0.0693701	0.0682396	1.07183	0.938-1.225	0.309359
			Inverse variance weighted	16	0.0384037	0.0487279	1.03915	0.944-1.143	0.430623
			Simple mode	16	-0.0193426	0.103103	0.980843	0.801-1.201	0.853701
			Weighted mode	16	0.0241574	0.0744096	1.02445	0.885-1.185	0.749926
	GCST90006919	Anti-herpes simplex virus 2 IgG seropositivity	MR Egger	7	-0.0519395	0.0704936	0.949386	0.827-1.090	0.494343
			Weighted median	7	-0.0556642	0.0418853	0.945857	0.871-1.027	0.183859
			Inverse variance weighted	7	-0.0502273	0.0323322	0.951013	0.893-1.013	0.120309
			Simple mode	7	-0.0654609	0.0542347	0.936636	0.842-1.042	0.272856
			Weighted mode	7	-0.0654609	0.0566895	0.936636	0.838-1.047	0.292111
	GCST90006920	Herpes simplex virus 2 mgG-1 antibody levels	MR Egger	10	-0.0639707	0.0599039	0.938032	0.834-1.055	0.316732
			Weighted median	10	0.025745	0.041078	1.02608	0.947-1.112	0.530833
			Inverse variance weighted	10	0.010963	0.0295153	1.01102	0.954-1.071	0.710315
			Simple mode	10	0.0306503	0.065484	1.03112	0.907-1.172	0.65087
			Weighted mode	10	0.0425413	0.0670229	1.04346	0.915-1.190	0.541404
	GCST90006921	Anti-polyomavirus 2 IgG seropositivity	MR Egger	10	0.0779612	0.287014	1.08108	0.616-1.897	0.792786
			Weighted median	10	0.0502456	0.0520417	1.05153	0.950-1.164	0.334301
			Inverse variance weighted	10	0.0200551	0.0697856	1.02026	0.890-1.170	0.77382
			Simple mode	10	0.0286048	0.0755196	1.02902	0.887-1.193	0.713637
			Weighted mode	10	0.0344635	0.0655332	1.03506	0.910-1.177	0.611672
	GCST90006922	Polyomavirus 2 JC VP1 antibody levels	MR Egger	13	0.0180307	0.103986	1.01819	0.830-1.248	0.86549
			Weighted median	13	0.0545976	0.0641484	1.05612	0.931-1.198	0.394706
			Inverse variance weighted	13	0.0663189	0.0480907	1.06857	0.972-1.174	0.167884
			Simple mode	13	-0.0135926	0.102398	0.986499	0.807-1.206	0.896596
			Weighted mode	13	0.0175169	0.0971307	1.01767	0.841-1.231	0.859893
	GCST90006923	Anti-Merkel cell polyomavirus IgG seropositivity	MR Egger	12	-0.0321892	0.0593078	0.968323	0.862-1.088	0.599191
			Weighted median	12	0.0320237	0.0331792	1.03254	0.968-1.102	0.334459
			Inverse variance weighted	12	0.0103901	0.0245208	1.01044	0.963-1.060	0.671765
			Simple mode	12	0.00706256	0.0632493	1.00709	0.890-1.140	0.913103
			Weighted mode	12	0.0423462	0.0400242	1.04326	0.965-1.128	0.31273
	GCST90006924	Merkel cell polyomavirus VP1 antibody levels	MR Egger	10	0.0215718	0.220593	1.02181	0.663-1.574	0.924505
			Weighted median	10	0.0122888	0.0799466	1.01236	0.866-1.184	0.877837
			Inverse variance weighted	10	0.106771	0.0594788	1.11268	0.990-1.250	0.0726371
			Simple mode	10	0.00176709	0.11809	1.00177	0.795-1.263	0.988387
			Weighted mode	10	0.00573307	0.109536	1.00575	0.811-1.247	0.959401
	GCST90006925	Anti-Toxoplasma gondii IgG seropositivity	MR Egger	12	-0.0354114	0.0561497	0.965208	0.865-1.077	0.542406
			Weighted median	12	0.0127833	0.0380289	1.01287	0.940-1.091	0.736761
			Inverse variance weighted	12	0.0102241	0.0271152	1.01028	0.958-1.065	0.706129
			Simple mode	12	0.0118925	0.0624698	1.01196	0.895-1.144	0.852485
			Weighted mode	12	0.0118925	0.0525041	1.01196	0.913-1.122	0.824961
	GCST90006926	Toxoplasma gondii p22 antibody levels	MR Egger	19	-0.0292356	0.0450809	0.971188	0.889-1.061	0.525317
			Weighted median	19	-0.021147	0.0270988	0.979075	0.928-1.032	0.435176
			Inverse variance weighted	19	-0.0289626	0.0203413	0.971453	0.933-1.011	0.154494
			Simple mode	19	-0.00261878	0.0427463	0.997385	0.917-1.085	0.951825
			Weighted mode	19	0.0044654	0.0373756	1.00448	0.934-1.081	0.906224
	GCST90006927	Toxoplasma gondii sag1 antibody levels	MR Egger	35	0.0724676	0.0451429	1.07516	0.984-1.175	0.117958
			Weighted median	35	0.0271807	0.0376536	1.02755	0.954-1.106	0.470379
			Inverse variance weighted	35	-0.00541764	0.0241503	0.994597	0.949-1.043	0.8225
			Simple mode	35	0.0418102	0.0685751	1.0427	0.912-1.193	0.546114
			Weighted mode	35	0.0418102	0.0546019	1.0427	0.937-1.160	0.449122
	GCST90006928	Anti-varicella zoster virus IgG seropositivity	MR Egger	11	0.0175921	0.052462	1.01775	0.918-1.128	0.74506
			Weighted median	11	-0.0320866	0.0326731	0.968423	0.908-1.032	0.326076
			Inverse variance weighted	11	0.00783256	0.0246059	1.00786	0.960-1.058	0.750242
			Simple mode	11	-0.0387435	0.053177	0.961997	0.867-1.068	0.482974
			Weighted mode	11	-0.0371321	0.0437836	0.963549	0.884-1.050	0.41623
	GCST90006929	Varicella zoster virus glycoproteins E and I antibody levels	MR Egger	14	0.0370097	0.0926237	1.0377	0.865-1.244	0.696493
			Weighted median	14	0.00967324	0.0711383	1.00972	0.878-1.161	0.891839
			Inverse variance weighted	14	0.0171174	0.0512066	1.01726	0.920-1.125	0.738167
			Simple mode	14	-0.031654	0.0979212	0.968842	0.800-1.174	0.751639
			Weighted mode	14	-0.00684648	0.0802483	0.993177	0.849-1.162	0.93331
	SNP: single nucleotide polymorphism SE: standard error OR: Odds Ratio CI: Confidence Interval

## Sheet: Sheet5
	Table S5. Detailed results of sensitivity analyses for causal effects of antibody-mediated immune responses related traits on acute pancreatitis（forward)
	Antibody levels	Heterogenity				MR-Egger intercept			Global_Test_Pvalue (MR-PRESSO)
		method	Q	Q_df	Q_pval	Egger_intercept	SE	p-value
	Anti-BK polyomavirus IgG seropositivity	MR Egger	5.01678	7	0.657915	0.0141737	0.0227742	0.553431	0.746
		Inverse variance weighted	5.82088	8	0.667288
	BK polyomavirus VP1 antibody levels	MR Egger	11.7394	9	0.228404	-0.00270627	0.0150312	0.861108	0.338
		Inverse variance weighted	13.2851	10	0.208163
	Anti-chlamydia trachomatis IgG seropositivity	MR Egger	5.92775	7	0.548211	-0.0247103	0.0156466	0.158283	0.392
		Inverse variance weighted	9.43473	8	0.306959
	Chlamydia trachomatis momp A antibody levels	MR Egger	11.9988	16	0.744063	-0.0157096	0.0217441	0.480428	0.744
		Inverse variance weighted	21.6491	17	0.198591
	Chlamydia trachomatis momp D antibody levels	MR Egger	3.37508	4	0.497124	0.0105818	0.0260478	0.705357	0.668
		Inverse variance weighted	9.24017	5	0.0998594
	Chlamydia trachomatis pGP3 antibody levels	MR Egger	10.7627	7	0.149308	0.00810472	0.0199801	0.69712	0.199
		Inverse variance weighted	6.0495	8	0.641687
	Chlamydia trachomatis PorB antibody levels	MR Egger	48.109	50	0.549577	0.009891	0.0115313	0.395121	0.536
		Inverse variance weighted	51.3618	51	0.459471
	Chlamydia trachomatis tarp-D F1 antibody levels	MR Egger	2.20981	5	0.819417	0.00256589	0.0285004	0.931759	0.916
		Inverse variance weighted	2.5608	6	0.861602
	Chlamydia trachomatis tarp-D F2 antibody levels	MR Egger	12.7508	10	0.237938	-0.0280734	0.0247026	0.282265	0.236
		Inverse variance weighted	17.3184	11	0.0988043
	Anti-cytomegalovirus IgG seropositivity	MR Egger	6.88883	6	0.331251	-0.00131448	0.0186361	0.946061	0.548
		Inverse variance weighted	2.82882	7	0.900374
	Cytomegalovirus pp28 antibody levels	MR Egger	10.653	12	0.558865	-0.00140048	0.0195551	0.944086	0.647
		Inverse variance weighted	13.9026	13	0.380739
	Cytomegalovirus pp52 antibody levels	MR Egger	13.6758	14	0.474134	0.0188764	0.0141735	0.2042	0.451
		Inverse variance weighted	20.9692	15	0.137816
	Cytomegalovirus pp150 antibody levels	MR Egger	2.40839	7	0.933836	-0.0242938	0.016611	0.186997	0.81
		Inverse variance weighted	7.0113	8	0.535414
	Anti-Epstein-Barr virus IgG seropositivity	MR Egger	0.48975	2	0.782802	-0.0816805	0.0796682	0.41305	0.71
		Inverse variance weighted	1.12032	3	0.77217
	Epstein-Barr virus EA-D antibody levels	MR Egger	8.26514	8	0.408009	-0.00208303	0.0163568	0.901806	0.53
		Inverse variance weighted	7.8996	9	0.544295
	Epstein-Barr virus EBNA-1 antibody levels	MR Egger	5.32344	16	0.993897	0.00467925	0.0117259	0.695131	0.997
		Inverse variance weighted	19.7808	17	0.285595
	Epstein-Barr virus VCA p18 antibody levels	MR Egger	32.3991	21	0.0533191	-0.00780066	0.0134251	0.567392	0.046
		Inverse variance weighted	24.6881	22	0.312223
	Epstein-Barr virus ZEBRA antibody levels	MR Egger	18.2882	12	0.107217	0.00919461	0.0151029	0.554009	0.164
		Inverse variance weighted	5.39255	13	0.965505
	Anti-human herpes virus 6 IgG seropositivity	MR Egger	6.91403	7	0.437885	0.0830562	0.0486544	0.131571	0.397
		Inverse variance weighted	5.80385	8	0.669193
	Anti-human herpes virus 6 E1A IgG seropositivity	MR Egger	13.9902	11	0.233535	0.00974603	0.028209	0.73624	0.338
		Inverse variance weighted	21.0566	12	0.0495572
	Human herpes virus 6 IE1A antibody levels	MR Egger	13.2744	12	0.349413	-0.0139685	0.0144614	0.35315	0.415
		Inverse variance weighted	6.47635	13	0.927088
	Anti-human herpes virus 6 IE1B IgG seropositivity	MR Egger	26.4213	8	0.000889379	-0.00279077	0.0370529	0.941811	0.002
		Inverse variance weighted	5.82322	9	0.757473
	Human herpes virus 6 IE1B antibody levels	MR Egger	17.3778	14	0.236603	-0.012902	0.021189	0.552343	0.304
		Inverse variance weighted	24.9032	15	0.0512581
	Human herpes virus 6 p101k antibody levels	MR Egger	5.61023	11	0.898065	-0.000567736	0.0145546	0.969584	0.928
		Inverse variance weighted	2.95068	12	0.995882
	Anti-human herpes virus 7 IgG seropositivity	MR Egger	3.52085	6	0.741194	0.00483683	0.0207101	0.823099	0.798
		Inverse variance weighted	4.32	7	0.742269
	Human herpes virus 7 U14 antibody levels	MR Egger	14.4437	11	0.209408	0.0276431	0.0280245	0.34514	0.176
		Inverse variance weighted	6.45929	12	0.891185
	Anti-helicobacter pylori IgG seropositivity	MR Egger	7.11963	8	0.523782	0.00741398	0.0295314	0.8081	0.682
		Inverse variance weighted	13.9341	9	0.124689
	Helicobacter pylori CagA antibody levels	MR Egger	4.0823	4	0.394983	0.108486	0.0445616	0.0716304	0.109
		Inverse variance weighted	5.15501	5	0.397257
	Helicobacter pylori Catalase antibody levels	MR Egger	4.74995	7	0.690447	-0.0121529	0.0155579	0.460316	0.736
		Inverse variance weighted	8.03065	8	0.430481
	Helicobacter pylori GroEL antibody levels	MR Egger	8.79417	4	0.0664553	0.0182815	0.0343499	0.622766	0.134
		Inverse variance weighted	0.678619	5	0.984121
	Helicobacter pylori OMP antibody levels	MR Egger	10.515	5	0.0618918	0.0103176	0.0352547	0.78154	0.184
		Inverse variance weighted	6.44333	6	0.375401
	Helicobacter pylori UREA antibody levels	MR Egger	17.1296	8	0.0287871	0.0136388	0.0391319	0.736434	0.037
		Inverse variance weighted	12.5515	9	0.18397
	Helicobacter pylori VacA antibody levels	MR Egger	14.3661	14	0.42281	0.0161387	0.0168919	0.355576	0.469
		Inverse variance weighted	14.8528	15	0.462071
	Anti-herpes simplex virus 1 IgG seropositivity	MR Egger	4.84343	7	0.679064	0.0504441	0.0246542	0.0799935	0.349
		Inverse variance weighted	10.8888	8	0.208082
	Herpes simplex virus 1 mgG-1 antibody levels	MR Egger	14.5738	14	0.407894	-0.0188542	0.015114	0.232691	0.406
		Inverse variance weighted	11.7437	15	0.698318
	Anti-herpes simplex virus 2 IgG seropositivity	MR Egger	1.3928	5	0.925099	0.000539732	0.0197466	0.979252	0.966
		Inverse variance weighted	3.47774	6	0.746928
	Herpes simplex virus 2 mgG-1 antibody levels	MR Egger	4.87232	8	0.771131	0.0244138	0.0169836	0.188516	0.629
		Inverse variance weighted	6.55849	9	0.68298
	Anti-polyomavirus 2 IgG seropositivity	MR Egger	33.1169	8	5.86705e-05	-0.0111359	0.0533389	0.83984	0.001
		Inverse variance weighted	17.4671	9	0.0418849
	Polyomavirus 2 JC VP1 antibody levels	MR Egger	11.594	11	0.394921	0.00911831	0.0172813	0.608228	0.508
		Inverse variance weighted	16.9618	12	0.15104
	Anti-Merkel cell polyomavirus IgG seropositivity	MR Egger	6.60223	10	0.762387	0.0149502	0.0189607	0.448701	0.759
		Inverse variance weighted	14.493	11	0.206903
	Merkel cell polyomavirus VP1 antibody levels	MR Egger	10.6147	8	0.2245	0.0138965	0.0345078	0.697712	0.256
		Inverse variance weighted	6.41151	9	0.698131
	Anti-Toxoplasma gondii IgG seropositivity	MR Egger	10.0064	10	0.439936	0.0177781	0.0191526	0.375149	0.491
		Inverse variance weighted	24.4908	11	0.0108153
	Toxoplasma gondii p22 antibody levels	MR Egger	15.0306	17	0.593279	0.000132247	0.0194887	0.994665	0.672
		Inverse variance weighted	14.185	18	0.716955
	Toxoplasma gondii sag1 antibody levels	MR Egger	28.3805	33	0.696508	-0.0202292	0.0099061	0.0492006	0.523
		Inverse variance weighted	41.9073	34	0.165335
	Anti-varicella zoster virus IgG seropositivity	MR Egger	11.0221	9	0.274199	-0.0044732	0.0209183	0.835437	0.382
		Inverse variance weighted	3.91381	10	0.951151
	Varicella zoster virus glycoproteins E and I antibody levels	MR Egger	11.8048	12	0.461484	-0.00395143	0.0153315	0.80098	0.561
		Inverse variance weighted	18.2392	13	0.148648
	MR: mendelian randomization DF: degree of freedom SE: standard error NA：Not Applicable

## Sheet: Sheet6
		Table S6. Detailed results of mendelian randomization analysis for causal effects of acute pancreatitis related traits on antibody-mediated immune responses (reverse)
		ID	Antibody levels	method	SNP number	Beta	SE	OR	95%CI	P-value
		GCST90006884	Anti-BK polyomavirus IgG seropositivity	MR Egger	38	-0.232679	0.232993	0.792408	0.502-1.251	0.324628
				Weighted median	38	-0.0447165	0.183506	0.956269	0.667-1.370	0.80748
				Inverse variance weighted	38	-0.18464	0.128014	0.831404	0.647-1.069	0.149206
				Simple mode	38	0.000275296	0.35636	1.00028	0.497-2.011	0.999388
				Weighted mode	38	-0.0445111	0.249811	0.956465	0.586-1.561	0.859554
		GCST90006885	BK polyomavirus VP1 antibody levels	MR Egger	38	0.0347076	0.0485068	1.03532	0.941-1.139	0.478904
				Weighted median	38	0.0225346	0.039447	1.02279	0.947-1.105	0.567822
				Inverse variance weighted	38	-0.00500236	0.0269678	0.99501	0.944-1.049	0.852842
				Simple mode	38	0.0699507	0.0791603	1.07246	0.918-1.252	0.382586
				Weighted mode	38	0.0673682	0.0614937	1.06969	0.948-1.207	0.280365
		GCST90006886	Anti-chlamydia trachomatis IgG seropositivity	MR Egger	38	-0.0833273	0.122005	0.92005	0.724-1.169	0.498991
				Weighted median	38	-0.0392043	0.0981817	0.961554	0.793-1.166	0.68967
				Inverse variance weighted	38	0.017593	0.0677779	1.01775	0.891-1.162	0.795196
				Simple mode	38	0.000411596	0.169955	1.00041	0.717-1.396	0.998081
				Weighted mode	38	-0.0698983	0.141843	0.932489	0.706-1.231	0.625076
		GCST90006887	Chlamydia trachomatis momp A antibody levels	MR Egger	38	0.0882204	0.142109	1.09223	0.827-1.443	0.538645
				Weighted median	38	-0.0884954	0.115417	0.915307	0.730-1.148	0.443233
				Inverse variance weighted	38	-0.0863763	0.0796485	0.917249	0.785-1.072	0.278157
				Simple mode	38	-0.0740386	0.209892	0.928636	0.615-1.401	0.726281
				Weighted mode	38	-0.0740386	0.164764	0.928636	0.672-1.283	0.655793
		GCST90006888	Chlamydia trachomatis momp D antibody levels	MR Egger	38	0.181346	0.118673	1.19883	0.950-1.513	0.135224
				Weighted median	38	0.0501078	0.0995836	1.05138	0.865-1.278	0.614843
				Inverse variance weighted	38	-0.0231423	0.0695487	0.977123	0.853-1.120	0.739324
				Simple mode	38	-0.107576	0.190613	0.898008	0.618-1.305	0.575907
				Weighted mode	38	0.104962	0.14061	1.11067	0.843-1.463	0.460097
		GCST90006889	Chlamydia trachomatis pGP3 antibody levels	MR Egger	38	-0.0902651	0.103579	0.913689	0.746-1.119	0.389278
				Weighted median	38	-0.0412305	0.0832306	0.959608	0.815-1.130	0.620334
				Inverse variance weighted	38	-0.0918566	0.0576352	0.912236	0.815-1.021	0.11099
				Simple mode	38	-0.0160424	0.151473	0.984086	0.731-1.324	0.916227
				Weighted mode	38	-0.0425503	0.114164	0.958342	0.766-1.199	0.71149
		GCST90006890	Chlamydia trachomatis PorB antibody levels	MR Egger	38	-0.0218994	0.23129	0.978339	0.622-1.539	0.925091
				Weighted median	38	-0.353515	0.189611	0.702215	0.484-1.018	0.0622626
				Inverse variance weighted	38	-0.128949	0.132136	0.879019	0.678-1.139	0.329122
				Simple mode	38	-0.473894	0.392119	0.622573	0.289-1.343	0.234504
				Weighted mode	38	-0.378693	0.333158	0.684756	0.356-1.316	0.262981
		GCST90006891	Chlamydia trachomatis tarp-D F1 antibody levels	MR Egger	37	-0.0453048	0.111953	0.955706	0.767-1.190	0.688177
				Weighted median	37	-0.00805426	0.0894333	0.991978	0.832-1.182	0.92824
				Inverse variance weighted	37	0.0702514	0.0614259	1.07278	0.951-1.210	0.252757
				Simple mode	37	-0.0601354	0.168909	0.941637	0.676-1.311	0.723901
				Weighted mode	37	-0.0119472	0.13443	0.988124	0.759-1.286	0.929675
		GCST90006892	Chlamydia trachomatis tarp-D F2 antibody levels	MR Egger	37	-0.0200365	0.124093	0.980163	0.769-1.250	0.872657
				Weighted median	37	-0.00282802	0.0841777	0.997176	0.846-1.176	0.973199
				Inverse variance weighted	37	-0.0319224	0.066879	0.968582	0.850-1.104	0.633137
				Simple mode	37	-0.0850293	0.192409	0.918485	0.630-1.339	0.661192
				Weighted mode	37	0.0191016	0.125598	1.01929	0.797-1.304	0.879969
		GCST90006893	Anti-cytomegalovirus IgG seropositivity	MR Egger	38	-0.158793	0.0985865	0.853173	0.703-1.035	0.115981
				Weighted median	38	-0.00484482	0.076476	0.995167	0.857-1.156	0.949487
				Inverse variance weighted	38	0.043773	0.0547817	1.04475	0.938-1.163	0.424265
				Simple mode	38	-0.0136025	0.152622	0.98649	0.731-1.330	0.929463
				Weighted mode	38	-0.033786	0.120624	0.966778	0.763-1.225	0.780967
		GCST90006894	Cytomegalovirus pp28 antibody levels	MR Egger	38	-0.0049149	0.063358	0.995097	0.879-1.127	0.938597
				Weighted median	38	-0.0210985	0.0527425	0.979123	0.883-1.086	0.689136
				Inverse variance weighted	38	-0.0370112	0.0350016	0.963665	0.900-1.032	0.290321
				Simple mode	38	-0.023159	0.0912203	0.977107	0.817-1.168	0.800994
				Weighted mode	38	-0.00889887	0.0727619	0.991141	0.859-1.143	0.903322
		GCST90006895	Cytomegalovirus pp52 antibody levels	MR Egger	38	-0.023716	0.0614949	0.976563	0.866-1.102	0.70202
				Weighted median	38	0.0139979	0.0489776	1.0141	0.921-1.116	0.77503
				Inverse variance weighted	38	-0.00797468	0.0337526	0.992057	0.929-1.060	0.813224
				Simple mode	38	0.00802353	0.0810217	1.00806	0.860-1.182	0.92165
				Weighted mode	38	0.0142861	0.0647624	1.01439	0.893-1.152	0.826623
		GCST90006896	Cytomegalovirus pp150 antibody levels	MR Egger	38	-0.0477368	0.0623467	0.953385	0.844-1.077	0.448866
				Weighted median	38	-0.0245581	0.0483714	0.975741	0.887-1.073	0.611665
				Inverse variance weighted	38	-0.0436943	0.0347837	0.957247	0.894-1.025	0.209053
				Simple mode	38	-0.0453722	0.0831789	0.955642	0.812-1.125	0.5887
				Weighted mode	38	-0.0426693	0.0684205	0.958228	0.838-1.096	0.536694
		GCST90006897	Anti-Epstein-Barr virus IgG seropositivity	MR Egger	38	-0.632657	0.218096	0.531179	0.346-0.814	0.00631049
				Weighted median	38	-0.296997	0.169707	0.743047	0.533-1.036	0.0801089
				Inverse variance weighted	38	-0.254935	0.126089	0.774967	0.605-0.992	0.0431905
				Simple mode	38	-0.325066	0.323236	0.72248	0.383-1.361	0.32111
				Weighted mode	38	-0.325066	0.279388	0.72248	0.418-1.249	0.252077
		GCST90006898	Epstein-Barr virus EA-D antibody levels	MR Egger	38	-0.0488284	0.0557346	0.952345	0.854-1.062	0.386791
				Weighted median	38	-0.0197752	0.0429779	0.980419	0.901-1.067	0.645427
				Inverse variance weighted	38	-0.0444711	0.0306229	0.956503	0.901-1.016	0.146442
				Simple mode	38	0.0437395	0.0886466	1.04471	0.878-1.243	0.624637
				Weighted mode	38	0.0327203	0.0722376	1.03326	0.897-1.190	0.653227
		GCST90006899	Epstein-Barr virus EBNA-1 antibody levels	MR Egger	38	0.0576982	0.050863	1.0594	0.959-1.170	0.26413
				Weighted median	38	0.0279309	0.0420911	1.02832	0.947-1.117	0.506957
				Inverse variance weighted	38	0.03357	0.0282564	1.03414	0.978-1.093	0.234813
				Simple mode	38	0.0396883	0.0761579	1.04049	0.896-1.208	0.60538
				Weighted mode	38	0.0186121	0.0621633	1.01879	0.902-1.151	0.766305
		GCST90006900	Epstein-Barr virus VCA p18 antibody levels	MR Egger	38	0.0218253	0.0489309	1.02207	0.929-1.125	0.658238
				Weighted median	38	-0.00766391	0.0408268	0.992365	0.916-1.075	0.851098
				Inverse variance weighted	38	0.0250248	0.0272316	1.02534	0.972-1.082	0.358116
				Simple mode	38	-0.0657365	0.0834369	0.936378	0.795-1.103	0.435798
				Weighted mode	38	-0.0434205	0.0690574	0.957509	0.836-1.096	0.533369
		GCST90006901	Epstein-Barr virus ZEBRA antibody levels	MR Egger	38	0.0576244	0.0582204	1.05932	0.945-1.187	0.328896
				Weighted median	38	0.0234008	0.0401056	1.02368	0.946-1.107	0.55957
				Inverse variance weighted	38	-0.00613542	0.0326634	0.993883	0.932-1.060	0.851004
				Simple mode	38	0.0501041	0.0723365	1.05138	0.912-1.212	0.492853
				Weighted mode	38	0.0727068	0.0674649	1.07542	0.942-1.227	0.288145
		GCST90006902	Anti-human herpes virus 6 IgG seropositivity	MR Egger	38	-0.0767025	0.169521	0.926165	0.664-1.291	0.653648
				Weighted median	38	-0.0291883	0.141648	0.971234	0.736-1.282	0.836742
				Inverse variance weighted	38	-0.04347	0.094186	0.957461	0.796-1.152	0.644415
				Simple mode	38	-0.132034	0.27328	0.876312	0.513-1.497	0.63184
				Weighted mode	38	-0.0866095	0.223206	0.917035	0.592-1.420	0.700221
		GCST90006903	Anti-human herpes virus 6 E1A IgG seropositivity	MR Egger	38	0.0925354	0.119619	1.09695	0.868-1.387	0.444226
				Weighted median	38	-0.013986	0.0918475	0.986111	0.824-1.181	0.87897
				Inverse variance weighted	38	0.0144706	0.066116	1.01458	0.891-1.155	0.826754
				Simple mode	38	-0.0296443	0.186105	0.970791	0.674-1.398	0.874308
				Weighted mode	38	-0.0862386	0.152875	0.917375	0.680-1.238	0.576082
		GCST90006904	Human herpes virus 6 IE1A antibody levels	MR Egger	38	0.0205396	0.0538128	1.02075	0.919-1.134	0.704938
				Weighted median	38	0.0172746	0.0438076	1.01742	0.934-1.109	0.693338
				Inverse variance weighted	38	0.0092318	0.0299578	1.00927	0.952-1.070	0.757961
				Simple mode	38	-0.0508691	0.0816181	0.950403	0.810-1.115	0.536938
				Weighted mode	38	-0.00662963	0.0724147	0.993392	0.862-1.145	0.927549
		GCST90006905	Anti-human herpes virus 6 IE1B IgG seropositivity	MR Egger	38	0.13431	0.138186	1.14375	0.872-1.500	0.33756
				Weighted median	38	0.010862	0.104342	1.01092	0.824-1.240	0.91709
				Inverse variance weighted	38	-0.013083	0.0774672	0.987002	0.848-1.149	0.865888
				Simple mode	38	0.235402	0.198859	1.26542	0.857-1.869	0.244057
				Weighted mode	38	0.0114523	0.161047	1.01152	0.738-1.387	0.943692
		GCST90006906	Human herpes virus 6 IE1B antibody levels	MR Egger	38	-0.0255795	0.0588082	0.974745	0.869-1.094	0.666185
				Weighted median	38	-0.0624829	0.0476109	0.939429	0.856-1.031	0.189397
				Inverse variance weighted	38	-0.0352197	0.0322081	0.965393	0.906-1.028	0.274172
				Simple mode	38	-0.148759	0.095082	0.861777	0.715-1.038	0.126206
				Weighted mode	38	-0.0973807	0.0757607	0.907211	0.782-1.052	0.20665
		GCST90006907	Human herpes virus 6 p101k antibody levels	MR Egger	38	0.150821	0.102461	1.16279	0.951-1.421	0.149714
				Weighted median	38	0.0325731	0.0783521	1.03311	0.886-1.205	0.67761
				Inverse variance weighted	38	-0.00789382	0.0565101	0.992137	0.888-1.108	0.888906
				Simple mode	38	0.0704016	0.137575	1.07294	0.819-1.405	0.611879
				Weighted mode	38	0.0575412	0.115345	1.05923	0.845-1.328	0.620831
		GCST90006908	Anti-human herpes virus 7 IgG seropositivity	MR Egger	38	0.217093	0.220344	1.24246	0.807-1.914	0.331079
				Weighted median	38	0.0970871	0.169651	1.10196	0.790-1.537	0.567135
				Inverse variance weighted	38	0.10265	0.122461	1.1081	0.872-1.409	0.401905
				Simple mode	38	0.117914	0.288399	1.12515	0.639-1.980	0.685003
				Weighted mode	38	0.0960648	0.238589	1.10083	0.690-1.757	0.689531
		GCST90006909	Human herpes virus 7 U14 antibody levels	MR Egger	38	0.0348644	0.0543425	1.03548	0.931-1.152	0.525218
				Weighted median	38	0.0659835	0.0396454	1.06821	0.988-1.155	0.0960445
				Inverse variance weighted	38	0.0426326	0.0297953	1.04355	0.984-1.106	0.152474
				Simple mode	38	0.0847365	0.0816655	1.08843	0.927-1.277	0.306187
				Weighted mode	38	0.075813	0.0674428	1.07876	0.945-1.231	0.268207
		GCST90006910	Anti-helicobacter pylori IgG seropositivity	MR Egger	38	-0.0189299	0.138012	0.981248	0.749-1.286	0.891667
				Weighted median	38	0.00845069	0.0912423	1.00849	0.843-1.206	0.926207
				Inverse variance weighted	38	0.0374875	0.0760508	1.0382	0.894-1.205	0.622064
				Simple mode	38	0.271268	0.232943	1.31163	0.831-2.071	0.251666
				Weighted mode	38	-0.173497	0.154508	0.840719	0.621-1.138	0.268712
		GCST90006911	Helicobacter pylori CagA antibody levels	MR Egger	38	0.110005	0.149986	1.11628	0.832-1.498	0.468043
				Weighted median	38	0.0168357	0.114389	1.01698	0.813-1.273	0.882991
				Inverse variance weighted	38	0.042758	0.0834155	1.04369	0.886-1.229	0.608238
				Simple mode	38	0.0278914	0.206255	1.02828	0.686-1.541	0.893165
				Weighted mode	38	0.0542985	0.17887	1.0558	0.744-1.499	0.76316
		GCST90006912	Helicobacter pylori Catalase antibody levels	MR Egger	38	-0.0304896	0.112087	0.96997	0.779-1.208	0.787163
				Weighted median	38	0.0457303	0.0945514	1.04679	0.870-1.260	0.62863
				Inverse variance weighted	38	-0.00243835	0.0629305	0.997565	0.882-1.129	0.969092
				Simple mode	38	0.0900578	0.181332	1.09424	0.767-1.561	0.622377
				Weighted mode	38	0.0481594	0.155698	1.04934	0.773-1.424	0.758819
		GCST90006913	Helicobacter pylori GroEL antibody levels	MR Egger	38	-0.0159125	0.106957	0.984213	0.798-1.214	0.882562
				Weighted median	38	0.0135899	0.0747216	1.01368	0.876-1.174	0.855682
				Inverse variance weighted	38	0.0562992	0.0595099	1.05791	0.941-1.189	0.344124
				Simple mode	38	-0.0859791	0.159269	0.917613	0.672-1.254	0.592545
				Weighted mode	38	-0.0911627	0.128617	0.912869	0.709-1.175	0.482895
		GCST90006915	Helicobacter pylori UREA antibody levels	MR Egger	38	0.0226623	0.0977028	1.02292	0.845-1.239	0.81789
				Weighted median	38	0.0572572	0.072868	1.05893	0.918-1.221	0.432005
				Inverse variance weighted	38	0.0725131	0.0545101	1.07521	0.966-1.196	0.183429
				Simple mode	38	0.0504351	0.126149	1.05173	0.821-1.347	0.691599
				Weighted mode	38	0.0572473	0.102885	1.05892	0.866-1.296	0.581272
		GCST90006916	Helicobacter pylori VacA antibody levels	MR Egger	38	0.0807378	0.133013	1.08409	0.835-1.407	0.547667
				Weighted median	38	-0.0259718	0.098004	0.974363	0.804-1.181	0.791004
				Inverse variance weighted	38	-0.0438526	0.0740741	0.957095	0.828-1.107	0.553844
				Simple mode	38	0.0276106	0.205686	1.028	0.687-1.538	0.893943
				Weighted mode	38	0.0569143	0.178728	1.05857	0.746-1.503	0.751941
		GCST90006917	Anti-herpes simplex virus 1 IgG seropositivity	MR Egger	38	-0.0376142	0.106014	0.963084	0.782-1.186	0.724806
				Weighted median	38	0.0132157	0.0910929	1.0133	0.848-1.211	0.884648
				Inverse variance weighted	38	0.0143741	0.058852	1.01448	0.904-1.139	0.807044
				Simple mode	38	0.142351	0.188686	1.15298	0.797-1.669	0.455365
				Weighted mode	38	0.0194173	0.140949	1.01961	0.773-1.344	0.891176
		GCST90006918	Herpes simplex virus 1 mgG-1 antibody levels	MR Egger	38	0.00383962	0.057087	1.00385	0.898-1.123	0.946748
				Weighted median	38	-0.00562287	0.0445688	0.994393	0.911-1.085	0.899604
				Inverse variance weighted	38	-0.0151906	0.0318246	0.984924	0.925-1.048	0.633134
				Simple mode	38	-0.0116766	0.0772576	0.988391	0.850-1.150	0.880687
				Weighted mode	38	0.0225915	0.0724811	1.02285	0.887-1.179	0.757027
		GCST90006919	Anti-herpes simplex virus 2 IgG seropositivity	MR Egger	38	0.184988	0.142212	1.2032	0.911-1.590	0.201597
				Weighted median	38	0.165786	0.108498	1.18032	0.954-1.460	0.126509
				Inverse variance weighted	38	0.14185	0.0781115	1.1524	0.989-1.343	0.0693709
				Simple mode	38	0.161166	0.190175	1.17488	0.809-1.706	0.402187
				Weighted mode	38	0.182797	0.145921	1.20057	0.902-1.598	0.218172
		GCST90006920	Herpes simplex virus 2 mgG-1 antibody levels	MR Egger	38	0.222594	0.12337	1.24931	0.981-1.591	0.0795599
				Weighted median	38	-0.0268277	0.101653	0.973529	0.798-1.188	0.791847
				Inverse variance weighted	38	-0.0436525	0.07327	0.957287	0.829-1.105	0.551325
				Simple mode	38	-0.215994	0.214723	0.80574	0.529-1.227	0.320989
				Weighted mode	38	-0.0639094	0.174002	0.93809	0.667-1.319	0.715495
		GCST90006921	Anti-polyomavirus 2 IgG seropositivity	MR Egger	38	0.0199233	0.0973766	1.02012	0.843-1.235	0.839037
				Weighted median	38	-0.033583	0.0782605	0.966975	0.829-1.127	0.667837
				Inverse variance weighted	38	-0.0434091	0.0541322	0.95752	0.861-1.065	0.422606
				Simple mode	38	-0.122783	0.141105	0.884455	0.671-1.166	0.389824
				Weighted mode	38	-0.0248311	0.115608	0.975475	0.778-1.224	0.831112
		GCST90006922	Polyomavirus 2 JC VP1 antibody levels	MR Egger	38	-0.082187	0.062471	0.9211	0.815-1.041	0.196625
				Weighted median	38	-0.0380796	0.0509976	0.962636	0.871-1.064	0.455249
				Inverse variance weighted	38	-0.0397563	0.0347684	0.961024	0.898-1.029	0.252847
				Simple mode	38	-0.00620784	0.0966967	0.993811	0.822-1.201	0.949157
				Weighted mode	38	-0.021441	0.0799038	0.978787	0.837-1.145	0.789932
		GCST90006923	Anti-Merkel cell polyomavirus IgG seropositivity	MR Egger	38	0.0820577	0.120763	1.08552	0.857-1.375	0.501171
				Weighted median	38	-0.0149033	0.0801919	0.985207	0.842-1.153	0.852566
				Inverse variance weighted	38	-0.0381272	0.067552	0.96259	0.843-1.099	0.572473
				Simple mode	38	0.0360672	0.155562	1.03673	0.764-1.406	0.817931
				Weighted mode	38	0.0157443	0.121369	1.01587	0.801-1.289	0.897489
		GCST90006924	Merkel cell polyomavirus VP1 antibody levels	MR Egger	38	-0.00723489	0.0589338	0.992791	0.884-1.114	0.902978
				Weighted median	38	-0.00655618	0.0464709	0.993465	0.907-1.088	0.887806
				Inverse variance weighted	38	-0.00613058	0.0326929	0.993888	0.932-1.060	0.851253
				Simple mode	38	-0.0237683	0.0967223	0.976512	0.808-1.180	0.807243
				Weighted mode	38	0.0528076	0.0738946	1.05423	0.912-1.219	0.47932
		GCST90006925	Anti-Toxoplasma gondii IgG seropositivity	MR Egger	38	-0.183405	0.107956	0.832431	0.674-1.029	0.0979675
				Weighted median	38	-0.0975122	0.0900306	0.907091	0.760-1.082	0.278764
				Inverse variance weighted	38	-0.0257014	0.0600786	0.974626	0.866-1.096	0.6688
				Simple mode	38	-0.134774	0.190891	0.873913	0.601-1.270	0.484592
				Weighted mode	38	-0.247737	0.143035	0.780565	0.590-1.033	0.091604
		GCST90006926	Toxoplasma gondii p22 antibody levels	MR Egger	39	-0.105334	0.124264	0.900024	0.705-1.148	0.402078
				Weighted median	39	0.0710826	0.0999603	1.07367	0.883-1.306	0.477017
				Inverse variance weighted	39	-0.0306903	0.0689973	0.969776	0.847-1.110	0.656461
				Simple mode	39	0.1237	0.179328	1.13168	0.796-1.608	0.494511
				Weighted mode	39	0.1237	0.145394	1.13168	0.851-1.505	0.400214
		GCST90006927	Toxoplasma gondii sag1 antibody levels	MR Egger	38	-0.0781585	0.0719436	0.924818	0.803-1.065	0.28453
				Weighted median	38	-0.0205776	0.0566416	0.979633	0.877-1.095	0.716385
				Inverse variance weighted	38	0.000811137	0.0399141	1.00081	0.926-1.082	0.983786
				Simple mode	38	-0.0270188	0.129274	0.973343	0.755-1.254	0.835592
				Weighted mode	38	-0.0950311	0.132128	0.909345	0.702-1.178	0.476514
		GCST90006928	Anti-varicella zoster virus IgG seropositivity	MR Egger	38	0.153846	0.133994	1.16631	0.897-1.517	0.258477
				Weighted median	38	0.0818675	0.103311	1.08531	0.886-1.329	0.428106
				Inverse variance weighted	38	0.0761248	0.0744294	1.0791	0.933-1.249	0.306412
				Simple mode	38	0.0613143	0.189759	1.06323	0.733-1.542	0.748426
				Weighted mode	38	0.112775	0.162506	1.11938	0.814-1.539	0.492035
		GCST90006929	Varicella zoster virus glycoproteins E and I antibody levels	MR Egger	38	0.0320773	0.0550102	1.0326	0.927-1.150	0.563451
				Weighted median	38	-0.0133816	0.0409894	0.986708	0.911-1.069	0.744073
				Inverse variance weighted	38	0.0272319	0.030127	1.02761	0.969-1.090	0.366047
				Simple mode	38	-0.0150699	0.0765892	0.985043	0.848-1.145	0.84509
				Weighted mode	38	-0.0249463	0.0563997	0.975362	0.873-1.089	0.660838
		SNP: single nucleotide polymorphism SE: standard error OR: Odds Ratio CI: Confidence Interval

## Sheet: Sheet7
	Table S7. Detailed results of sensitivity analyses for causal effects of acute pancreatitis-related teaits on antibody-mediated immune responses (reverse)
	Antibody levels	Heterogenity				MR-Egger intercept			Global_Test_Pvalue (MR-PRESSO)
		method	Q	Q_df	Q_pval	Egger_intercept	SE	p-value
	Anti-BK polyomavirus IgG seropositivity	MR Egger	37.8366	36	0.385442	0.00796585	0.0320987	0.805415	0.462
		Inverse variance weighted	37.9014	37	0.428033
	BK polyomavirus VP1 antibody levels	MR Egger	35.7263	36	0.481502	-0.00657259	0.00667346	0.331254	0.495
		Inverse variance weighted	36.6963	37	0.483149
	Anti-chlamydia trachomatis IgG seropositivity	MR Egger	33.0993	36	0.607296	0.016678	0.0167651	0.326469	0.632
		Inverse variance weighted	34.089	37	0.606262
	Chlamydia trachomatis momp A antibody levels	MR Egger	23.5759	36	0.944804	-0.0292426	0.0197115	0.146637	0.921
		Inverse variance weighted	25.7768	37	0.917218
	Chlamydia trachomatis momp D antibody levels	MR Egger	36.8621	36	0.428847	-0.0342634	0.0164566	0.0445067	0.29
		Inverse variance weighted	41.3008	37	0.288191
	Chlamydia trachomatis pGP3 antibody levels	MR Egger	27.8834	36	0.831329	-0.00026331	0.0142388	0.985348	0.875
		Inverse variance weighted	27.8838	37	0.86051
	Chlamydia trachomatis PorB antibody levels	MR Egger	29.3027	36	0.777682	-0.0184765	0.0327642	0.576303	0.81
		Inverse variance weighted	29.6207	37	0.800557
	Chlamydia trachomatis tarp-D F1 antibody levels	MR Egger	26.042	35	0.863693	0.0188131	0.0152379	0.225195	0.849
		Inverse variance weighted	27.5663	36	0.842294
	Chlamydia trachomatis tarp-D F2 antibody levels	MR Egger	53.8241	35	0.021897	-0.0019283	0.0168601	0.909598	0.036
		Inverse variance weighted	53.8442	36	0.0282891
	Anti-cytomegalovirus IgG seropositivity	MR Egger	27.174	36	0.855308	0.0334864	0.0135497	0.018325	0.646
		Inverse variance weighted	33.2816	37	0.644078
	Cytomegalovirus pp28 antibody levels	MR Egger	36.4996	36	0.445439	-0.0053147	0.00871825	0.545952	0.491
		Inverse variance weighted	36.8764	37	0.474789
	Cytomegalovirus pp52 antibody levels	MR Egger	38.8062	36	0.344332	0.00260168	0.00844987	0.759936	0.396
		Inverse variance weighted	38.9084	37	0.383838
	Cytomegalovirus pp150 antibody levels	MR Egger	28.8079	36	0.797193	0.000671825	0.00859896	0.938158	0.846
		Inverse variance weighted	28.814	37	0.829803
	Anti-Epstein-Barr virus IgG seropositivity	MR Egger	38.0398	36	0.376646	0.062074	0.0298438	0.0447089	0.254
		Inverse variance weighted	42.6111	37	0.242397
	Epstein-Barr virus EA-D antibody levels	MR Egger	43.5328	36	0.181457	0.000722247	0.00767283	0.925527	0.219
		Inverse variance weighted	43.5435	37	0.21288
	Epstein-Barr virus EBNA-1 antibody levels	MR Egger	33.7196	36	0.577519	-0.00398723	0.00698885	0.571874	0.617
		Inverse variance weighted	34.0451	37	0.608332
	Epstein-Barr virus VCA p18 antibody levels	MR Egger	30.9013	36	0.709604	0.000530074	0.00673511	0.937705	0.761
		Inverse variance weighted	30.9075	37	0.749409
	Epstein-Barr virus ZEBRA antibody levels	MR Egger	49.8749	36	0.0619109	-0.0105348	0.00799855	0.196131	0.065
		Inverse variance weighted	52.2782	37	0.0491856
	Anti-human herpes virus 6 IgG seropositivity	MR Egger	34.3103	36	0.549086	0.00549463	0.0233043	0.814941	0.641
		Inverse variance weighted	34.3659	37	0.593177
	Anti-human herpes virus 6 E1A IgG seropositivity	MR Egger	37.8782	36	0.383636	-0.0129041	0.01644	0.437636	0.392
		Inverse variance weighted	38.5264	37	0.400368
	Human herpes virus 6 IE1A antibody levels	MR Egger	31.4692	36	0.683906	-0.00187378	0.00740757	0.801742	0.73
		Inverse variance weighted	31.5331	37	0.722816
	Anti-human herpes virus 6 IE1B IgG seropositivity	MR Egger	48.3408	36	0.0819959	-0.0243805	0.0190023	0.207681	0.072
		Inverse variance weighted	50.5513	37	0.0679358
	Human herpes virus 6 IE1B antibody levels	MR Egger	43.5171	36	0.181888	-0.00159186	0.0080783	0.844894	0.192
		Inverse variance weighted	43.564	37	0.21226
	Human herpes virus 6 p101k antibody levels	MR Egger	33.0743	36	0.608492	-0.0260111	0.0140071	0.0715083	0.513
		Inverse variance weighted	36.5228	37	0.491239
	Anti-human herpes virus 7 IgG seropositivity	MR Egger	34.8716	36	0.522138	-0.0189387	0.0303136	0.53607	0.594
		Inverse variance weighted	35.2619	37	0.550686
	Human herpes virus 7 U14 antibody levels	MR Egger	45.5685	36	0.131799	0.0012846	0.00747165	0.864455	0.151
		Inverse variance weighted	45.606	37	0.156695
	Anti-helicobacter pylori IgG seropositivity	MR Egger	60.3663	36	0.00667201	0.00935895	0.0190175	0.62562	0.007
		Inverse variance weighted	60.7725	37	0.00818499
	Helicobacter pylori CagA antibody levels	MR Egger	40.6323	36	0.273593	-0.0112354	0.0207352	0.591258	0.295
		Inverse variance weighted	40.9637	37	0.300765
	Helicobacter pylori Catalase antibody levels	MR Egger	27.6662	36	0.838884	0.00467917	0.0154721	0.764068	0.848
		Inverse variance weighted	27.7576	37	0.864413
	Helicobacter pylori GroEL antibody levels	MR Egger	56.9373	36	0.014589	0.0120088	0.0147491	0.42088	0.018
		Inverse variance weighted	57.9857	37	0.0152665
	Helicobacter pylori UREA antibody levels	MR Egger	41.2259	36	0.252661	0.00839963	0.0136095	0.540995	0.298
		Inverse variance weighted	41.6621	37	0.275068
	Helicobacter pylori VacA antibody levels	MR Egger	48.915	36	0.0739212	-0.0204969	0.0182046	0.267651	0.089
		Inverse variance weighted	50.6374	37	0.0668747
	Anti-herpes simplex virus 1 IgG seropositivity	MR Egger	32.2692	36	0.646724	0.00858073	0.0145539	0.559152	0.664
		Inverse variance weighted	32.6168	37	0.674649
	Herpes simplex virus 1 mgG-1 antibody levels	MR Egger	14.6629	36	0.999387	-0.00316093	0.00787206	0.690398	0.998
		Inverse variance weighted	14.8241	37	0.999571
	Anti-herpes simplex virus 2 IgG seropositivity	MR Egger	41.1121	36	0.256594	-0.00713482	0.0195537	0.717333	0.308
		Inverse variance weighted	41.2641	37	0.289543
	Herpes simplex virus 2 mgG-1 antibody levels	MR Egger	37.511	36	0.39973	-0.0437442	0.0168911	0.0137748	0.182
		Inverse variance weighted	44.4996	37	0.18529
	Anti-polyomavirus 2 IgG seropositivity	MR Egger	29.914	36	0.752493	-0.0104789	0.0133929	0.439083	0.773
		Inverse variance weighted	30.5262	37	0.765093
	Polyomavirus 2 JC VP1 antibody levels	MR Egger	33.7761	36	0.574801	0.00704381	0.00861606	0.419009	0.591
		Inverse variance weighted	34.4444	37	0.58946
	Anti-Merkel cell polyomavirus IgG seropositivity	MR Egger	50.8906	36	0.0510502	-0.019901	0.0166192	0.23895	0.043
		Inverse variance weighted	52.9177	37	0.0434748
	Merkel cell polyomavirus VP1 antibody levels	MR Egger	35.8269	36	0.476766	0.000182201	0.00809027	0.982157	0.526
		Inverse variance weighted	35.8274	37	0.523911
	Anti-Toxoplasma gondii IgG seropositivity	MR Egger	32.5515	36	0.633392	0.0261324	0.0148628	0.0872064	0.509
		Inverse variance weighted	35.6429	37	0.532634
	Toxoplasma gondii p22 antibody levels	MR Egger	39.8203	37	0.345686	0.0123368	0.0170329	0.47344	0.375
		Inverse variance weighted	40.3849	38	0.36534
	Toxoplasma gondii sag1 antibody levels	MR Egger	23.8192	36	0.940434	0.0130377	0.00988212	0.195391	0.913
		Inverse variance weighted	25.5598	37	0.922031
	Anti-varicella zoster virus IgG seropositivity	MR Egger	35.2376	36	0.504659	-0.0128387	0.0184056	0.489943	0.529
		Inverse variance weighted	35.7242	37	0.528789
	Varicella zoster virus glycoproteins E and I antibody levels	MR Egger	40.9027	36	0.263927	-0.000800329	0.00755749	0.916251	0.325
		Inverse variance weighted	40.9154	37	0.302589
	MR: mendelian randomization DF: degree of freedom SE: standard error

## Sheet: Sheet8
	Table S8. Detailed results of mendelian randomization analysis for causal effects of Human herpes virus 6 IE1A antibody on inflammatory factors
	outcome id	inflammatory factor levels	symbol	nsnp	MR results							Cochran’s Q statistic			MR-egger_intercept			Global_Test_Pvalue	MR-PROSSO analysis
					method	b	se	or	or_lci95	or_uci95	P-value	Q	DF	P value	egger intercept	SE	P value		Causal.Estimate	Sd	T.stat	P.value
	GCST90274758	Eukaryotic translation initiation factor 4E-binding protein 1 levels	4EBP1	14	MR Egger	-0.0213409	0.0846674	0.978885	0.829204	1.15559	0.805263	15.0009	12	0.241387	0.00762178	0.0120167	0.537812	0.302	0.0262195	0.0384021	0.682763	0.506742
				14	Weighted median	0.0563451	0.0497485	1.05796	0.959674	1.16632	0.257382
				14	Inverse variance weighted	0.0262195	0.0384021	1.02657	0.952135	1.10682	0.494757	15.5038	13	0.276965
				14	Simple mode	0.0986535	0.0879501	1.10368	0.928924	1.31132	0.282282
				14	Weighted mode	0.0909616	0.07275	1.09523	0.949682	1.26308	0.233217
	GCST90274759	Adenosine Deaminase levels	ADA	14	MR Egger	0.0659829	0.0748423	1.06821	0.922463	1.23698	0.395295	8.19361	12	0.769823	-0.00126525	0.0105869	0.906848	0.827	0.0580521	0.027499	2.11107	0.0547021
				14	Weighted median	0.069611	0.0477284	1.07209	0.976348	1.17722	0.144707
				14	Inverse variance weighted	0.0580521	0.0346076	1.05977	0.990269	1.13415	0.0934572	8.2079	13	0.829797
				14	Simple mode	0.0816782	0.0739792	1.08511	0.938642	1.25443	0.28958
				14	Weighted mode	0.0714847	0.068889	1.0741	0.938439	1.22938	0.318336
	GCST90274760	Artemin levels	ARTN	14	MR Egger	0.0658753	0.0969615	1.06809	0.88323	1.29165	0.50978	16.2507	12	0.180022	-0.00994555	0.0137838	0.4844	0.205	0.00387381	0.0440827	0.0878759	0.931315
				14	Weighted median	0.0536129	0.0578518	1.05508	0.941975	1.18176	0.354067
				14	Inverse variance weighted	0.00387381	0.0440827	1.00388	0.920785	1.09448	0.929975	16.9557	13	0.201336
				14	Simple mode	0.0836798	0.100523	1.08728	0.892842	1.32406	0.420189
				14	Weighted mode	0.0795001	0.0763375	1.08275	0.932281	1.25749	0.316658
	GCST90274761	Axin-1 levels	AXIN1	14	MR Egger	0.0168957	0.100867	1.01704	0.834599	1.23936	0.869762	17.3908	12	0.13548	-0.00105214	0.0143408	0.942723	0.191	0.010338	0.0449189	0.230149	0.821558
				14	Weighted median	0.00696336	0.0570805	1.00699	0.900402	1.12619	0.902905
				14	Inverse variance weighted	0.010338	0.0449189	1.01039	0.925239	1.10338	0.817976	17.3986	13	0.181719
				14	Simple mode	-0.0169956	0.100736	0.983148	0.806995	1.19775	0.868617
				14	Weighted mode	0.0502784	0.075045	1.05156	0.907729	1.21819	0.514597
	GCST90274762	beta-nerve growth factor levels	Beta-NGF	14	MR Egger	-0.0359269	0.083344	0.964711	0.819319	1.1359	0.674061	15.3809	12	0.221262	0.0014048	0.0117388	0.906724	0.296	-0.0270696	0.0368353	-0.734883	0.47546
				14	Weighted median	-0.0114477	0.0496554	0.988618	0.896935	1.08967	0.817671
				14	Inverse variance weighted	-0.0270696	0.0368353	0.973294	0.905501	1.04616	0.462411	15.3993	13	0.283092
				14	Simple mode	-0.143743	0.0988643	0.86611	0.71354	1.0513	0.169675
				14	Weighted mode	0.0219909	0.0740223	1.02223	0.884182	1.18184	0.771096
	GCST90274763	Caspase 8 levels	CASP-8	14	MR Egger	0.0670042	0.0754819	1.0693	0.922249	1.2398	0.392154	9.04438	12	0.699135	0.00132326	0.0107093	0.903707	0.741	0.0752637	0.0292696	2.5714	0.0232323
				14	Weighted median	0.0862012	0.0464247	1.09003	0.99522	1.19386	0.0633399
				14	Inverse variance weighted	0.0752637	0.0350617	1.07817	1.00656	1.15487	0.0318244	9.05965	13	0.768424
				14	Simple mode	0.0512129	0.0880797	1.05255	0.885659	1.25088	0.57089
				14	Weighted mode	0.122597	0.0794109	1.13043	0.967492	1.32081	0.146615
	GCST90274764	Eotaxin levels	Eotaxin	14	MR Egger	-0.00676344	0.0741427	0.993259	0.858917	1.14861	0.928821	6.39428	12	0.894918	-0.0030825	0.010533	0.774787	0.911	-0.0259681	0.0243628	-1.06589	0.305869
				14	Weighted median	-5.82e-05	0.0469362	0.999942	0.912057	1.0963	0.999011
				14	Inverse variance weighted	-0.0259681	0.0345076	0.974366	0.910644	1.04255	0.45173	6.47992	13	0.926932
				14	Simple mode	-0.00100711	0.0772428	0.998993	0.858642	1.16229	0.989795
				14	Weighted mode	0.0117686	0.0645221	1.01184	0.891638	1.14824	0.858085
	GCST90274765	C-C motif chemokine 19 levels	CCL19	14	MR Egger	0.0287747	0.10684	1.02919	0.834742	1.26894	0.792255	23.5247	12	0.0235874	-0.00727293	0.0151341	0.639468	0.028	-0.016736	0.0479747	-0.348852	0.732786
				14	Weighted median	0.00269101	0.0490228	1.00269	0.910835	1.10382	0.956224
				14	Inverse variance weighted	-0.016736	0.0479747	0.983403	0.895148	1.08036	0.727201	23.9775	13	0.0313379
				14	Simple mode	-0.043302	0.082547	0.957622	0.814571	1.1258	0.608709
				14	Weighted mode	0.0269064	0.0678597	1.02727	0.899336	1.17341	0.698168
	GCST90274766	C-C motif chemokine 20 levels	CCL20	14	MR Egger	0.0523077	0.0785144	1.0537	0.903408	1.22899	0.517875	12.8705	12	0.378521	-0.008914	0.0111342	0.43893	0.439	-0.00338886	0.0358898	-0.0944241	0.926212
				14	Weighted median	0.00806782	0.05271	1.0081	0.909151	1.11782	0.878351
				14	Inverse variance weighted	-0.00338886	0.0358898	0.996617	0.92892	1.06925	0.924772	13.558	13	0.405692
				14	Simple mode	-0.100776	0.0910445	0.904135	0.756371	1.08077	0.288403
				14	Weighted mode	0.00560441	0.0770461	1.00562	0.864671	1.16955	0.943119
	GCST90274767	C-C motif chemokine 23 levels	CCL23	14	MR Egger	-0.103127	0.0895445	0.902012	0.756816	1.07506	0.271879	16.9966	12	0.149723	0.0167205	0.0126818	0.211958	0.126	0.00152251	0.0426128	0.0357288	0.972041
				14	Weighted median	-0.0248655	0.0525755	0.975441	0.87993	1.08132	0.63625
				14	Inverse variance weighted	0.0015225	0.0426128	1.00152	0.921273	1.08876	0.971499	19.4588	13	0.10955
				14	Simple mode	-0.0501319	0.0998031	0.951104	0.782121	1.1566	0.623851
				14	Weighted mode	-0.0442744	0.0785326	0.956691	0.820207	1.11589	0.582505
	GCST90274768	C-C motif chemokine 25 levels	CCL25	14	MR Egger	0.0176439	0.0744861	1.0178	0.879546	1.17779	0.816749	6.46383	12	0.890922	0.00169076	0.0105827	0.875722	0.927	0.0281815	0.0244542	1.15242	0.2699
				14	Weighted median	0.0480667	0.0468311	1.04924	0.95722	1.15011	0.30471
				14	Inverse variance weighted	0.0281815	0.0346118	1.02858	0.961119	1.10078	0.41552	6.48935	13	0.926519
				14	Simple mode	0.0500695	0.0739712	1.05134	0.909451	1.21538	0.510349
				14	Weighted mode	0.0500695	0.0651267	1.05134	0.925354	1.19449	0.455752
	GCST90274769	C-C motif chemokine 28 levels	CCL28	14	MR Egger	0.0324876	0.0721185	1.03302	0.896852	1.18986	0.660398	5.13204	12	0.953423	0.00105089	0.0102533	0.920058	0.974	0.0390291	0.0211202	1.84795	0.0874822
				14	Weighted median	0.0330836	0.0462755	1.03364	0.944012	1.13177	0.474653
				14	Inverse variance weighted	0.0390291	0.03358	1.0398	0.973568	1.11054	0.245125	5.14255	13	0.97192
				14	Simple mode	0.0214741	0.072178	1.02171	0.886925	1.17697	0.770774
				14	Weighted mode	0.0236539	0.0627253	1.02394	0.905482	1.15789	0.712181
	GCST90274770	C-C motif chemokine 4 levels	CCL4	14	MR Egger	-0.0743056	0.0761517	0.928388	0.799665	1.07783	0.348445	6.2374	12	0.903645	0.01709	0.0107897	0.139196	0.779	0.0326232	0.0289026	1.12873	0.279412
				14	Weighted median	0.0346621	0.0486441	1.03527	0.941124	1.13883	0.476115
				14	Inverse variance weighted	0.0326232	0.035237	1.03316	0.964215	1.10704	0.354539	8.74622	13	0.791829
				14	Simple mode	0.038975	0.0886763	1.03974	0.873864	1.23711	0.667503
				14	Weighted mode	0.0477584	0.0894301	1.04892	0.880272	1.24987	0.602334
	GCST90274771	Natural killer cell receptor 2B4 levels	CD244	14	MR Egger	0.0458008	0.0756053	1.04687	0.902682	1.21408	0.55594	8.7874	12	0.720974	0.000818106	0.0106597	0.940089	0.8	0.0509517	0.0286295	1.77969	0.0985
				14	Weighted median	0.0550956	0.0445464	1.05664	0.968298	1.15305	0.216156
				14	Inverse variance weighted	0.0509517	0.0348105	1.05227	0.982872	1.12657	0.143279	8.79329	13	0.78837
				14	Simple mode	-0.0145538	0.0825982	0.985552	0.838244	1.15875	0.862852
				14	Weighted mode	0.122116	0.0735087	1.12988	0.978278	1.30499	0.120577
	GCST90274772	CD40L receptor levels	CD40	14	MR Egger	0.0170698	0.0835555	1.01722	0.863554	1.19822	0.841548	15.3445	12	0.223136	-0.00232951	0.011813	0.846972	0.288	0.00245654	0.0371476	0.0661291	0.948281
				14	Weighted median	0.0119791	0.0474792	1.01205	0.92212	1.11075	0.800808
				14	Inverse variance weighted	0.00245654	0.0371476	1.00246	0.932065	1.07817	0.947275	15.3942	13	0.283393
				14	Simple mode	0.022691	0.0774924	1.02295	0.878803	1.19074	0.774284
				14	Weighted mode	0.0362679	0.0614385	1.03693	0.919292	1.16963	0.565103
	GCST90274773	T-cell surface glycoprotein CD5 levels	CD5	14	MR Egger	0.0366861	0.106592	1.03737	0.841783	1.2784	0.736671	24.1651	12	0.019314	-0.00352443	0.0150608	0.81892	0.023	0.0145529	0.0473335	0.307454	0.763368
				14	Weighted median	0.0119088	0.0470889	1.01198	0.922761	1.10983	0.800345
				14	Inverse variance weighted	0.0145529	0.0473335	1.01466	0.92476	1.1133	0.758498	24.2754	13	0.0286891
				14	Simple mode	0.0276415	0.0816108	1.02803	0.876064	1.20635	0.740245
				14	Weighted mode	0.0467507	0.0766954	1.04786	0.901611	1.21783	0.552656
	GCST90274774	T-cell surface glycoprotein CD6 isoform levels	CD6	14	MR Egger	0.0653045	0.0754334	1.06748	0.92077	1.23758	0.403618	11.4132	12	0.493881	-0.00772978	0.0106723	0.482775	0.53	0.01687	0.0334475	0.504372	0.62244
				14	Weighted median	0.0546733	0.0500973	1.0562	0.957416	1.16517	0.275122
				14	Inverse variance weighted	0.01687	0.0349039	1.01701	0.949764	1.08902	0.628864	11.9377	13	0.532755
				14	Simple mode	0.0831237	0.0774075	1.08668	0.933705	1.26471	0.30242
				14	Weighted mode	0.0713057	0.0715265	1.07391	0.933433	1.23553	0.337002
	GCST90274775	CUB domain-containing protein 1 levels	CDCP1	14	MR Egger	0.202737	0.123743	1.22475	0.960983	1.56092	0.127278	35.7312	12	0.000357835	-0.0251573	0.0176653	0.179897	<0.001	0.0470094	0.0601653	0.781338	0.4486
				14	Weighted median	0.0956162	0.0589938	1.10034	0.980187	1.23521	0.105064
				14	Inverse variance weighted	0.0470094	0.0601653	1.04813	0.931541	1.17931	0.434604	41.77	13	7.14071e-05
				14	Simple mode	0.171434	0.101553	1.18701	0.972767	1.44843	0.115218
				14	Weighted mode	0.191938	0.0742556	1.2116	1.04749	1.40141	0.0226482
	GCST90274776	Macrophage colony-stimulating factor 1 levels	CSF-1	14	MR Egger	-0.00627857	0.0799474	0.993741	0.849612	1.16232	0.938698	13.8767	12	0.308652	-0.00264562	0.0112752	0.818444	0.404	-0.022929	0.0354606	-0.646605	0.529139
				14	Weighted median	-0.00139927	0.0492614	0.998602	0.906693	1.09983	0.977339
				14	Inverse variance weighted	-0.022929	0.0354606	0.977332	0.911711	1.04768	0.517888	13.9404	13	0.378058
				14	Simple mode	0.0158681	0.0956076	1.01599	0.842381	1.22539	0.870733
				14	Weighted mode	0.0327451	0.0845524	1.03329	0.875485	1.21953	0.704818
	GCST90274777	Cystatin D levels	CST5	14	MR Egger	-0.0431017	0.0747386	0.957814	0.827299	1.10892	0.574801	12.0893	12	0.438537	0.00469004	0.0105755	0.665307	0.5	-0.0137213	0.0335101	-0.409466	0.688864
				14	Weighted median	-0.0568975	0.0478371	0.944691	0.860142	1.03755	0.234282
				14	Inverse variance weighted	-0.0137213	0.0344681	0.986372	0.921937	1.05531	0.690567	12.2874	13	0.504229
				14	Simple mode	-0.0595031	0.0834453	0.942233	0.80007	1.10966	0.4884
				14	Weighted mode	-0.0695237	0.0678046	0.932838	0.816751	1.06542	0.323898
	GCST90274778	Fractalkine levels	CX3CL1	14	MR Egger	0.138416	0.0749531	1.14845	0.991544	1.33019	0.0895851	6.90928	12	0.86355	-0.016211	0.0105928	0.151849	0.77	0.0366798	0.0292058	1.25591	0.231253
				14	Weighted median	0.0278407	0.0490584	1.02823	0.933967	1.13201	0.570374
				14	Inverse variance weighted	0.0366798	0.034621	1.03736	0.969304	1.1102	0.289387	9.25133	13	0.753708
				14	Simple mode	0.00239304	0.0855998	1.0024	0.847569	1.1855	0.978122
				14	Weighted mode	0.100172	0.0714983	1.10536	0.960823	1.27164	0.184621
	GCST90274779	C-X-C motif chemokine 1 levels	CXCL1	14	MR Egger	0.00849767	0.102727	1.00853	0.824608	1.23348	0.935437	22.0839	12	0.0365906	-0.00137498	0.0145443	0.926242	0.065	-0.000110696	0.0457053	-0.00242195	0.998104
				14	Weighted median	0.0363325	0.0540313	1.037	0.932796	1.15285	0.501308
				14	Inverse variance weighted	-0.000110696	0.0457053	0.999889	0.914212	1.0936	0.998068	22.1003	13	0.0538269
				14	Simple mode	-0.0470387	0.102523	0.95405	0.780373	1.16638	0.653945
				14	Weighted mode	0.0632488	0.0764752	1.06529	0.917005	1.23756	0.423131
	GCST90274780	C-X-C motif chemokine 10 levels	CXCL10	14	MR Egger	0.0136778	0.0753545	1.01377	0.874575	1.17512	0.858995	6.04605	12	0.913743	-0.00339943	0.0106817	0.755768	0.942	-0.00756773	0.0240352	-0.314861	0.757864
				14	Weighted median	-0.0180978	0.0458954	0.982065	0.89758	1.0745	0.693339
				14	Inverse variance weighted	-0.00756773	0.0349523	0.992461	0.926747	1.06283	0.828586	6.14733	13	0.940626
				14	Simple mode	-0.0343186	0.0745028	0.966264	0.834983	1.11819	0.652672
				14	Weighted mode	-0.0331025	0.0701723	0.967439	0.843125	1.11008	0.644937
	GCST90274781	C-X-C motif chemokine 11 levels	CXCL11	14	MR Egger	0.0458164	0.080841	1.04688	0.893479	1.22662	0.581332	13.6569	12	0.323154	-0.00369992	0.0114524	0.752203	0.386	0.0226734	0.0361531	0.627152	0.541418
				14	Weighted median	0.0333694	0.0497994	1.03393	0.937782	1.13994	0.502809
				14	Inverse variance weighted	0.0226734	0.0361531	1.02293	0.952956	1.09805	0.53056	13.7757	13	0.38983
				14	Simple mode	0.0431833	0.078233	1.04413	0.895697	1.21716	0.590324
				14	Weighted mode	0.0621969	0.0695481	1.06417	0.928563	1.21959	0.387419
	GCST90274782	C-X-C motif chemokine 5 levels	CXCL5	14	MR Egger	-0.00726866	0.079694	0.992758	0.849193	1.16059	0.928833	13.1204	12	0.360353	-0.00103107	0.011278	0.928665	0.448	-0.0137286	0.0354219	-0.387574	0.704602
				14	Weighted median	0.0320292	0.0490486	1.03255	0.937906	1.13674	0.51375
				14	Inverse variance weighted	-0.0137286	0.0354219	0.986365	0.920208	1.05728	0.698331	13.1295	13	0.437859
				14	Simple mode	0.0137426	0.07603	1.01384	0.873475	1.17676	0.859349
				14	Weighted mode	0.0361546	0.0663816	1.03682	0.910325	1.18088	0.595216
	GCST90274783	C-X-C motif chemokine 6 levels	CXCL6	14	MR Egger	0.0628407	0.076191	1.06486	0.917141	1.23636	0.425589	10.3206	12	0.587855	-0.00588885	0.0107788	0.594849	0.67	0.0259351	0.0318503	0.814284	0.430147
				14	Weighted median	0.0661929	0.0492668	1.06843	0.970087	1.17675	0.17909
				14	Inverse variance weighted	0.0259351	0.0352404	1.02627	0.957781	1.09967	0.461762	10.6191	13	0.642693
				14	Simple mode	0.0678869	0.0868667	1.07024	0.902694	1.26889	0.448504
				14	Weighted mode	0.0773422	0.0726997	1.08041	0.936928	1.24587	0.306756
	GCST90274784	C-X-C motif chemokine 9 levels	CXCL9	14	MR Egger	-0.00884755	0.0724441	0.991191	0.859987	1.14241	0.904818	7.33291	12	0.834852	-0.00418828	0.0103052	0.691587	0.882	-0.0348936	0.0256547	-1.36012	0.196911
				14	Weighted median	-0.0128985	0.0455814	0.987184	0.902815	1.07944	0.777194
				14	Inverse variance weighted	-0.0348936	0.0337803	0.965708	0.90384	1.03181	0.301625	7.49809	13	0.874694
				14	Simple mode	0.0344084	0.079181	1.03501	0.886223	1.20877	0.671012
				14	Weighted mode	0.0166139	0.0693892	1.01675	0.887463	1.16488	0.814505
	GCST90274785	Delta and Notch-like epidermal growth factor-related receptor levels	DNER	14	MR Egger	-0.00203915	0.0738192	0.997963	0.863532	1.15332	0.978416	5.4545	12	0.941053	0.00306576	0.0104356	0.773947	0.956	0.0171908	0.0222794	0.771601	0.454149
				14	Weighted median	-0.00651706	0.0447568	0.993504	0.910064	1.08459	0.884229
				14	Inverse variance weighted	0.0171908	0.0341263	1.01734	0.951518	1.08771	0.614443	5.54081	13	0.961283
				14	Simple mode	0.0957142	0.0806489	1.10044	0.939547	1.2889	0.256541
				14	Weighted mode	-0.0525969	0.0771029	0.948762	0.815692	1.10354	0.507108
	GCST90274786	Protein S100-A12 levels	EN-RAGE	14	MR Egger	0.0377775	0.0930541	1.0385	0.865361	1.24628	0.691908	18.1441	12	0.111384	-0.00403377	0.0132108	0.765339	0.169	0.0126141	0.0416799	0.302641	0.766952
				14	Weighted median	-0.00558241	0.0527079	0.994433	0.896829	1.10266	0.915652
				14	Inverse variance weighted	0.0126141	0.0416799	1.01269	0.933253	1.0989	0.762164	18.2851	13	0.146992
				14	Simple mode	-0.0708726	0.10351	0.931581	0.76052	1.14112	0.505562
				14	Weighted mode	-0.0106646	0.0729333	0.989392	0.857603	1.14143	0.885988
	GCST90274787	Fibroblast growth factor 19 levels	FGF-19	14	MR Egger	0.0623583	0.0952192	1.06434	0.88314	1.28273	0.524892	18.8963	12	0.0910608	-0.0099395	0.0135028	0.475808	0.112	0.000272377	0.0434057	0.00627513	0.995088
				14	Weighted median	-0.00477324	0.0529022	0.995238	0.897213	1.10397	0.928106
				14	Inverse variance weighted	0.000272377	0.0434057	1.00027	0.918693	1.0891	0.994993	19.7496	13	0.101632
				14	Simple mode	-0.10645	0.0931525	0.89902	0.74899	1.0791	0.273751
				14	Weighted mode	-0.0988275	0.0860251	0.905899	0.765339	1.07227	0.271329
	GCST90274788	Fibroblast growth factor 21 levels	FGF-21	14	MR Egger	-0.0266667	0.102884	0.973686	0.79587	1.19123	0.799881	21.9963	12	0.0375612	-0.0033478	0.0145834	0.822298	0.07	-0.0475922	0.0459379	-1.03601	0.319085
				14	Weighted median	-0.0231202	0.0541002	0.977145	0.878836	1.08645	0.669118
				14	Inverse variance weighted	-0.0475922	0.0459379	0.953523	0.871421	1.04336	0.300197	22.0929	13	0.0539388
				14	Simple mode	0.0579182	0.0933976	1.05963	0.882372	1.27249	0.545892
				14	Weighted mode	-0.00549206	0.0720441	0.994523	0.863554	1.14535	0.940395
	GCST90274789	Fibroblast growth factor 23 levels	FGF-23	14	MR Egger	0.0142934	0.0839134	1.0144	0.860556	1.19574	0.867584	15.2782	12	0.226572	-0.00262841	0.0118436	0.828103	0.285	-0.00223685	0.0372043	-0.0601234	0.952972
				14	Weighted median	0.0189836	0.0498461	1.01916	0.924303	1.12376	0.70332
				14	Inverse variance weighted	-0.00223685	0.0372043	0.997766	0.927598	1.07324	0.952057	15.3409	13	0.286555
				14	Simple mode	-0.0245665	0.0905067	0.975733	0.817128	1.16512	0.790321
				14	Weighted mode	0.0160537	0.0685133	1.01618	0.88849	1.16223	0.81839
	GCST90274790	Fibroblast growth factor 5 levels	FGF-5	14	MR Egger	-0.0754375	0.0808714	0.927338	0.791405	1.08662	0.369308	7.2365	12	0.841597	0.00821294	0.0114733	0.487793	0.853	-0.0240982	0.0288505	-0.835279	0.418648
				14	Weighted median	-0.0745347	0.0511238	0.928175	0.839678	1.026	0.144861
				14	Inverse variance weighted	-0.0240982	0.0373685	0.97619	0.907247	1.05037	0.519004	7.74891	13	0.859565
				14	Simple mode	-0.0808153	0.0847554	0.922364	0.781191	1.08905	0.357725
				14	Weighted mode	-0.0917931	0.0699462	0.912294	0.795418	1.04634	0.212105
	GCST90274791	Fms-related tyrosine kinase 3 ligand levels	FIt3L	14	MR Egger	-0.0632872	0.0747797	0.938674	0.810702	1.08685	0.413936	10.4655	12	0.57519	-0.000722189	0.0106144	0.946875	0.671	-0.067792	0.0311947	-2.17319	0.0488406
				14	Weighted median	-0.106331	0.0497893	0.899127	0.81553	0.991295	0.0327112
				14	Inverse variance weighted	-0.067792	0.0347597	0.934455	0.872912	1.00034	0.0511395	10.4702	13	0.655109
				14	Simple mode	-0.159512	0.0836662	0.85256	0.723614	1.00448	0.0789273
				14	Weighted mode	-0.144929	0.0705707	0.865084	0.753333	0.993412	0.0606942
	GCST90274792	Glial cell line-derived neurotrophic factor levels	hGDNF	14	MR Egger	0.075487	0.107737	1.07841	0.873125	1.33196	0.496876	24.7758	12	0.0159217	-0.0109217	0.0152036	0.486285	0.02	0.00681116	0.0487434	0.139735	0.891011
				14	Weighted median	0.0684678	0.0532886	1.07087	0.964662	1.18876	0.198845
				14	Inverse variance weighted	0.00681116	0.0487434	1.00683	0.915096	1.10777	0.888869	25.8413	13	0.0178544
				14	Simple mode	0.126483	0.108543	1.13483	0.917355	1.40386	0.264841
				14	Weighted mode	0.124272	0.0807347	1.13232	0.966602	1.32646	0.14772
	GCST90274793	Hepatocyte growth factor levels	HGF	14	MR Egger	0.0391471	0.0838579	1.03992	0.882308	1.2257	0.648986	15.7372	12	0.203573	-0.0114026	0.0119409	0.358459	0.148	-0.0316828	0.0389878	-0.812634	0.431059
				14	Weighted median	-0.00445024	0.0531713	0.99556	0.89703	1.10491	0.933298
				14	Inverse variance weighted	-0.0316828	0.0389878	0.968814	0.897539	1.04575	0.416428	16.933	13	0.202384
				14	Simple mode	-0.169644	0.106739	0.843965	0.684647	1.04036	0.136
				14	Weighted mode	0.0948739	0.103192	1.09952	0.898183	1.34599	0.374634
	GCST90274794	Interferon gamma levels	IFN-gamma	14	MR Egger	0.0740802	0.0825147	1.07689	0.916083	1.26593	0.38696	8.53803	12	0.7418	-0.00495791	0.0117121	0.679553	0.795	0.0431013	0.0312157	1.38076	0.19063
				14	Weighted median	0.0598904	0.051793	1.06172	0.959231	1.17516	0.247541
				14	Inverse variance weighted	0.0431013	0.0381202	1.04404	0.96888	1.12504	0.258194	8.71722	13	0.793949
				14	Simple mode	0.0567206	0.086631	1.05836	0.893083	1.25422	0.524052
				14	Weighted mode	0.0616854	0.0718844	1.06363	0.923848	1.22456	0.40637
	GCST90274795	Interleukin-10 levels	IL-10	14	MR Egger	0.0059119	0.0940442	1.00593	0.836595	1.20954	0.950911	18.412	12	0.103743	0.00433545	0.0133132	0.750297	0.149	0.0330623	0.0419891	0.787402	0.445166
				14	Weighted median	0.0333235	0.0538624	1.03388	0.930301	1.149	0.536129
				14	Inverse variance weighted	0.0330623	0.0419891	1.03361	0.951956	1.12228	0.431047	18.5747	13	0.136893
				14	Simple mode	-0.0566078	0.102614	0.944965	0.772802	1.15548	0.590542
				14	Weighted mode	0.0383192	0.0748277	1.03906	0.89732	1.2032	0.61717
	GCST90274796	Interleukin-10 receptor subunit alpha levels	IL-10RA	14	MR Egger	-0.0408155	0.103237	0.960006	0.784146	1.17531	0.699518	18.3953	12	0.104204	0.00939592	0.0146725	0.533966	0.149	0.017779	0.0467107	0.38062	0.709632
				14	Weighted median	0.041661	0.0560315	1.04254	0.93411	1.16356	0.457163
				14	Inverse variance weighted	0.017779	0.0467107	1.01794	0.928882	1.11553	0.703485	19.024	13	0.122363
				14	Simple mode	0.0660454	0.0891853	1.06828	0.896948	1.27233	0.472136
				14	Weighted mode	0.054669	0.073415	1.05619	0.91464	1.21965	0.469728
	GCST90274797	Interleukin-10 receptor subunit beta levels	IL-10RB	14	MR Egger	0.128455	0.0858635	1.13707	0.960945	1.34547	0.160474	15.9196	12	0.194946	-0.0196837	0.0121082	0.129983	0.098	0.00452243	0.0419264	0.107866	0.915749
				14	Weighted median	0.0184489	0.0508821	1.01862	0.921935	1.12544	0.716918
				14	Inverse variance weighted	0.00452243	0.0419264	1.00453	0.925285	1.09057	0.914102	19.4255	13	0.11049
				14	Simple mode	-0.00831355	0.103332	0.991721	0.8099	1.21436	0.937101
				14	Weighted mode	0.0451113	0.0972121	1.04614	0.864655	1.26573	0.650287
	GCST90274798	Interleukin-12 subunit beta levels	IL12RA	14	MR Egger	0.0292348	0.114893	1.02967	0.822049	1.28972	0.803454	27.6172	12	0.00629095	-0.0211721	0.0162695	0.217574	0.011	-0.103297	0.0545834	-1.89246	0.0809099
				14	Weighted median	-0.0476693	0.0497624	0.953449	0.864846	1.05113	0.338094
				14	Inverse variance weighted	-0.103297	0.0545834	0.901859	0.810357	1.00369	0.0584301	31.5146	13	0.00283353
				14	Simple mode	-0.0445277	0.0684063	0.956449	0.836437	1.09368	0.526431
				14	Weighted mode	-0.0541571	0.0647987	0.947283	0.8343	1.07557	0.418379
	GCST90274799	Interleukin-13 levels	IL-13	14	MR Egger	-0.028185	0.0832376	0.972209	0.825859	1.14449	0.740756	11.4936	12	0.487154	0.00566983	0.011828	0.640303	0.577	0.00717341	0.036627	0.195851	0.847755
				14	Weighted median	-0.00474753	0.0536539	0.995264	0.895915	1.10563	0.929492
				14	Inverse variance weighted	0.00717341	0.0385696	1.0072	0.933865	1.08629	0.852456	11.7234	13	0.550445
				14	Simple mode	-0.0118081	0.0844778	0.988261	0.837458	1.16622	0.890978
				14	Weighted mode	-0.0101928	0.0698698	0.989859	0.863175	1.13514	0.886252
	GCST90274800	Interleukin-15 receptor subunit alpha levels	IL-15RA	14	MR Egger	0.0873125	0.117975	1.09124	0.865959	1.37512	0.473475	25.0772	12	0.0144614	-0.0118914	0.0167011	0.49007	0.019	0.0127604	0.0533157	0.239336	0.814577
				14	Weighted median	0.023513	0.0586466	1.02379	0.912621	1.1485	0.688474
				14	Inverse variance weighted	0.0127604	0.0533157	1.01284	0.912344	1.12441	0.810845	26.1366	13	0.016297
				14	Simple mode	0.00963434	0.0891388	1.00968	0.847828	1.20243	0.915581
				14	Weighted mode	0.0170759	0.0686261	1.01722	0.889202	1.16368	0.807384
	GCST90274801	Interleukin-17A levels	IL-17A	14	MR Egger	-0.0938926	0.0831064	0.910381	0.773538	1.07143	0.280643	9.82741	12	0.631099	0.00833267	0.011817	0.494182	0.677	-0.0419703	0.0343391	-1.22223	0.243319
				14	Weighted median	-0.0653845	0.0564446	0.936707	0.838605	1.04629	0.246707
				14	Inverse variance weighted	-0.0419703	0.0385321	0.958898	0.889146	1.03412	0.276053	10.3246	13	0.667197
				14	Simple mode	-0.092621	0.0913295	0.911539	0.762139	1.09023	0.32902
				14	Weighted mode	-0.090964	0.0734197	0.913051	0.790676	1.05436	0.237264
	GCST90274802	Interleukin-17C levels	IL-17C	14	MR Egger	-0.00562042	0.0992684	0.994395	0.818578	1.20798	0.955781	17.1503	12	0.144032	-0.00838929	0.0141219	0.563502	0.198	-0.0578742	0.0448538	-1.29028	0.219431
				14	Weighted median	-0.0578581	0.05924	0.943784	0.840323	1.05998	0.328731
				14	Inverse variance weighted	-0.0578742	0.0448538	0.943769	0.864341	1.0305	0.196952	17.6546	13	0.171079
				14	Simple mode	-0.0531968	0.091564	0.948193	0.792421	1.13459	0.57119
				14	Weighted mode	-0.0531968	0.0728347	0.948193	0.822051	1.09369	0.478117
	GCST90274803	Interleukin-18 levels	IL-18	14	MR Egger	-0.0197111	0.0909302	0.980482	0.820424	1.17177	0.832028	17.406	12	0.134953	0.00762875	0.0128663	0.56424	0.183	0.0280774	0.0410349	0.684232	0.505844
				14	Weighted median	0.047024	0.0498439	1.04815	0.950592	1.15571	0.345464
				14	Inverse variance weighted	0.0280774	0.0410349	1.02848	0.948996	1.11461	0.493829	17.9159	13	0.160738
				14	Simple mode	0.0764839	0.0674102	1.07948	0.94588	1.23196	0.277029
				14	Weighted mode	0.0629775	0.0647354	1.065	0.938095	1.20908	0.348385
	GCST90274804	interleukin-18 receptor 1 levels	IL-18R1	14	MR Egger	-0.063894	0.0755927	0.938104	0.80892	1.08792	0.414512	11.2235	12	0.509867	0.00582646	0.010684	0.595509	0.576	-0.0273358	0.0328856	-0.831241	0.420843
				14	Weighted median	-0.0391109	0.0485817	0.961644	0.874301	1.05771	0.420788
				14	Inverse variance weighted	-0.0273358	0.0349328	0.973034	0.908642	1.04199	0.433905	11.5209	13	0.567265
				14	Simple mode	-0.0735436	0.0808025	0.929096	0.793012	1.08853	0.379302
				14	Weighted mode	-0.0681494	0.066902	0.934121	0.819323	1.065	0.326955
	GCST90274805	Interleukin-1-alpha levels	IL-1α	14	MR Egger	0.077219	0.0969592	1.08028	0.893311	1.30638	0.441267	16.1645	12	0.183818	-0.0206881	0.0137687	0.158809	0.109	-0.0519497	0.046961	-1.10623	0.288678
				14	Weighted median	0.00954026	0.055444	1.00959	0.905625	1.12548	0.863382
				14	Inverse variance weighted	-0.0519497	0.046961	0.949377	0.865894	1.04091	0.268627	19.2056	13	0.116865
				14	Simple mode	-0.00214331	0.0960333	0.997859	0.826654	1.20452	0.982533
				14	Weighted mode	0.017726	0.0714932	1.01788	0.884794	1.17099	0.808054
	GCST90274806	Interleukin-2 levels	IL-2	14	MR Egger	-0.176471	0.0924499	0.838223	0.699302	1.00474	0.0804853	14.8507	12	0.249705	0.0213451	0.0131272	0.129902	0.122	-0.0431752	0.0453636	-0.95176	0.35858
				14	Weighted median	-0.0100046	0.0565364	0.990045	0.886197	1.10606	0.859542
				14	Inverse variance weighted	-0.0431752	0.0453636	0.957744	0.876264	1.0468	0.341219	18.1227	13	0.152917
				14	Simple mode	-0.00783477	0.101106	0.992196	0.81383	1.20965	0.939413
				14	Weighted mode	0.00355149	0.105836	1.00356	0.815554	1.2349	0.973741
	GCST90274807	Interleukin-20 levels	IL-20	14	MR Egger	-0.00682061	0.0922812	0.993203	0.82887	1.19012	0.942299	14.8306	12	0.250829	4.91586e-05	0.0130668	0.99706	0.337	-0.00651242	0.0408207	-0.159537	0.875697
				14	Weighted median	-0.0350356	0.0546698	0.965571	0.867458	1.07478	0.521614
				14	Inverse variance weighted	-0.00651242	0.0408207	0.993509	0.917116	1.07626	0.873245	14.8307	13	0.318043
				14	Simple mode	-0.0534978	0.101322	0.947908	0.777175	1.15615	0.606397
				14	Weighted mode	-0.0638161	0.0719799	0.938178	0.814731	1.08033	0.39141
	GCST90274808	Interleukin-20 receptor subunit alpha levels	IL-20RA	14	MR Egger	-0.0828053	0.10047	0.92053	0.75599	1.12088	0.425917	17.1851	12	0.142766	0.0139749	0.0142728	0.346846	0.146	0.00439724	0.0464264	0.0947143	0.925986
				14	Weighted median	-0.0271794	0.0570809	0.973187	0.870178	1.08839	0.633963
				14	Inverse variance weighted	0.00439724	0.0464264	1.00441	0.917045	1.10009	0.924542	18.558	13	0.137457
				14	Simple mode	-0.0204613	0.094674	0.979747	0.813815	1.17951	0.832246
				14	Weighted mode	-0.0496419	0.0745338	0.95157	0.822236	1.10125	0.517036
	GCST90274809	Interleukin-22 receptor subunit alpha-1 levels	IL-22RA1	14	MR Egger	0.11333	0.0912961	1.12	0.936495	1.33946	0.238198	14.0951	12	0.294676	-0.0146504	0.0130075	0.282057	0.309	0.0222728	0.0428501	0.519784	0.611951
				14	Weighted median	0.0566927	0.0539942	1.05833	0.952052	1.17647	0.293729
				14	Inverse variance weighted	0.0222728	0.0428501	1.02252	0.940152	1.11211	0.603214	15.5852	13	0.272259
				14	Simple mode	0.0799321	0.0871835	1.08321	0.913066	1.28507	0.375929
				14	Weighted mode	0.0775125	0.0749007	1.0806	0.933053	1.25147	0.319597
	GCST90274810	Interleukin-24 levels	IL-24	14	MR Egger	-0.0473661	0.084299	0.953738	0.808486	1.12509	0.584538	7.83759	12	0.79769	-0.00169222	0.0119994	0.890189	0.866	-0.0578989	0.030392	-1.90507	0.0791305
				14	Weighted median	-0.0386719	0.0534901	0.962066	0.86631	1.06841	0.469696
				14	Inverse variance weighted	-0.0578989	0.0390922	0.943745	0.874136	1.0189	0.138583	7.85748	13	0.85276
				14	Simple mode	-0.0515087	0.0872147	0.949795	0.800555	1.12686	0.564917
				14	Weighted mode	-0.0434591	0.07295	0.957472	0.829907	1.10464	0.561579
	GCST90274811	Interleukin-2 receptor subunit beta levels	IL-2RB	14	MR Egger	0.0847588	0.0833231	1.08845	0.924452	1.28155	0.329115	11.3223	12	0.501515	-0.00248142	0.0118118	0.83713	0.566	0.0692299	0.0359567	1.92537	0.0763412
				14	Weighted median	0.0725199	0.053897	1.07521	0.967424	1.19501	0.178456
				14	Inverse variance weighted	0.0692299	0.0384537	1.07168	0.993879	1.15558	0.0718067	11.3665	13	0.580147
				14	Simple mode	0.0491926	0.0882044	1.05042	0.883655	1.24866	0.586518
				14	Weighted mode	0.0778857	0.0774965	1.081	0.928665	1.25832	0.333228
	GCST90274812	Interleukin-33 levels	IL-33	14	MR Egger	-0.0659036	0.0826181	0.936221	0.796256	1.10079	0.44055	11.4578	12	0.490147	0.00393721	0.0117467	0.743278	0.567	-0.0413601	0.0360939	-1.1459	0.272492
				14	Weighted median	-0.0759663	0.0530695	0.926847	0.835285	1.02845	0.152301
				14	Inverse variance weighted	-0.0413601	0.0382593	0.959484	0.890165	1.0342	0.279676	11.5701	13	0.563169
				14	Simple mode	-0.0801502	0.0896071	0.922978	0.774312	1.10019	0.387336
				14	Weighted mode	-0.0950577	0.0742186	0.90932	0.786214	1.0517	0.22265
	GCST90274813	Interleukin-4 levels	IL-4	14	MR Egger	-0.0443322	0.0840103	0.956636	0.811401	1.12787	0.607327	8.01945	12	0.783609	0.014952	0.0119578	0.234987	0.721	0.0487149	0.0334768	1.45518	0.169338
				14	Weighted median	-0.00948926	0.0534395	0.990556	0.892052	1.09994	0.85906
				14	Inverse variance weighted	0.0487149	0.0389911	1.04992	0.972673	1.1333	0.211525	9.58295	13	0.727631
				14	Simple mode	-0.0132594	0.0947876	0.986828	0.819515	1.1883	0.890894
				14	Weighted mode	-0.0262178	0.0754639	0.974123	0.84019	1.12941	0.733835
	GCST90274814	Interleukin-5 levels	IL-5	14	MR Egger	-0.0980518	0.0839118	0.906602	0.769112	1.06867	0.265292	9.31736	12	0.675611	0.00939052	0.0119494	0.447192	0.684	-0.0396528	0.0340696	-1.16388	0.265391
				14	Weighted median	-0.0569823	0.0535458	0.944611	0.850499	1.04914	0.287247
				14	Inverse variance weighted	-0.0396528	0.0389723	0.961123	0.890441	1.03742	0.308934	9.93493	13	0.699247
				14	Simple mode	-0.0133165	0.0954856	0.986772	0.818347	1.18986	0.891224
				14	Weighted mode	-0.0657376	0.0847328	0.936377	0.793094	1.10555	0.451738
	GCST90274815	Interleukin-6 levels	IL-6	14	MR Egger	0.0379317	0.0785952	1.03866	0.890373	1.21164	0.638049	13.2027	12	0.354484	-0.00878011	0.0111729	0.447199	0.403	-0.0167287	0.0360514	-0.464024	0.650305
				14	Weighted median	0.0132289	0.047905	1.01332	0.922503	1.11307	0.782433
				14	Inverse variance weighted	-0.0167287	0.0360514	0.98341	0.91632	1.05541	0.642631	13.8821	13	0.382199
				14	Simple mode	-0.0222731	0.0860112	0.977973	0.826252	1.15755	0.799724
				14	Weighted mode	0.0248354	0.0674616	1.02515	0.898176	1.17007	0.718693
	GCST90274816	Interleukin-7 levels	IL-7	14	MR Egger	0.0405757	0.0757139	1.04141	0.897786	1.20801	0.601814	11.0455	12	0.525023	-0.00282385	0.0107199	0.796695	0.612	0.0228989	0.0324229	0.706256	0.492493
				14	Weighted median	0.0107344	0.0478235	1.01079	0.920351	1.11012	0.8224
				14	Inverse variance weighted	0.0228989	0.0350647	1.02316	0.955206	1.09595	0.513727	11.1149	13	0.601192
				14	Simple mode	-0.00400216	0.0802633	0.996006	0.851021	1.16569	0.96099
				14	Weighted mode	0.0126969	0.0775629	1.01278	0.869944	1.17906	0.872486
	GCST90274817	Interleukin-8 levels	IL-8	14	MR Egger	0.0543567	0.074345	1.05586	0.91269	1.22149	0.478727	9.48161	12	0.661337	-0.0107574	0.0105937	0.32993	0.635	-0.0123946	0.0312286	-0.3969	0.69788
				14	Weighted median	-0.0110294	0.0475996	0.989031	0.900933	1.08574	0.816761
				14	Inverse variance weighted	-0.0123946	0.0347269	0.987682	0.922692	1.05725	0.721154	10.5127	13	0.651564
				14	Simple mode	-0.0954207	0.0926318	0.90899	0.75807	1.08996	0.321745
				14	Weighted mode	0.0613026	0.0744784	1.06322	0.918811	1.23033	0.425298
	GCST90274818	Latency-associated peptide transforming growth factor beta 1 levels	LAP TGF-beta-1	14	MR Egger	0.0563756	0.0748795	1.05799	0.913577	1.22524	0.466033	11.7586	12	0.465255	-0.00493878	0.0106037	0.649726	0.531	0.0254707	0.0333054	0.76476	0.458073
				14	Weighted median	0.00299541	0.0492293	1.003	0.910744	1.1046	0.951482
				14	Inverse variance weighted	0.0254707	0.0347008	1.0258	0.958349	1.09799	0.462943	11.9755	13	0.52965
				14	Simple mode	-0.0762731	0.100138	0.926563	0.76144	1.12749	0.459848
				14	Weighted mode	-0.0504611	0.0788216	0.950791	0.814687	1.10963	0.533169
	GCST90274819	Leukemia inhibitory factor levels	LIF	14	MR Egger	0.0553832	0.0927439	1.05695	0.881267	1.26765	0.561498	14.758	12	0.254936	-0.00837043	0.0131522	0.536448	0.314	0.00302156	0.0418155	0.0722592	0.943496
				14	Weighted median	0.0615241	0.0544276	1.06346	0.95585	1.18318	0.258315
				14	Inverse variance weighted	0.00302155	0.0418155	1.00303	0.924098	1.0887	0.942396	15.2562	13	0.291634
				14	Simple mode	0.0394826	0.0963531	1.04027	0.861251	1.25651	0.688647
				14	Weighted mode	0.063134	0.0681189	1.06517	0.93204	1.21731	0.370907
	GCST90274820	Leukemia inhibitory factor receptor levels	LIF-R	14	MR Egger	0.0818558	0.0813359	1.0853	0.925369	1.27287	0.33409	7.91082	12	0.79206	-0.000680703	0.0114493	0.953569	0.87	0.0775548	0.0290083	2.67354	0.0191348
				14	Weighted median	0.0827651	0.0512173	1.08629	0.982533	1.201	0.106103
				14	Inverse variance weighted	0.0775548	0.037178	1.08064	1.0047	1.16233	0.0369748	7.91435	13	0.849135
				14	Simple mode	0.08831	0.0845059	1.09233	0.925592	1.2891	0.315059
				14	Weighted mode	0.0869423	0.0713709	1.09083	0.948432	1.25462	0.244805
	GCST90274821	Monocyte chemoattractant protein-1 levels	MCP-1	14	MR Egger	-0.0679066	0.0748941	0.934348	0.806784	1.08208	0.382411	9.69117	12	0.643033	0.00104802	0.0106315	0.923102	0.709	-0.0613693	0.0300631	-2.04135	0.0620562
				14	Weighted median	-0.0473302	0.047833	0.953772	0.868417	1.04752	0.322424
				14	Inverse variance weighted	-0.0613693	0.0348016	0.940476	0.878464	1.00687	0.0778321	9.70089	13	0.718192
				14	Simple mode	-0.0186373	0.0772661	0.981535	0.843598	1.14203	0.813156
				14	Weighted mode	-0.0252446	0.0723725	0.975071	0.84612	1.12368	0.732812
	GCST90274822	Monocyte chemoattractant protein 2 levels	MCP-2	14	MR Egger	0.0484932	0.0760865	1.04969	0.904262	1.2185	0.535872	11.2138	12	0.510688	-0.00518881	0.0107697	0.638618	0.588	0.0159996	0.0330505	0.484096	0.636371
				14	Weighted median	0.0362609	0.0480094	1.03693	0.943803	1.13924	0.450076
				14	Inverse variance weighted	0.0159996	0.0352228	1.01613	0.948345	1.08876	0.649656	11.446	13	0.573512
				14	Simple mode	0.0206751	0.0822298	1.02089	0.868928	1.19943	0.805412
				14	Weighted mode	0.0408908	0.0654978	1.04174	0.916233	1.18444	0.543226
	GCST90274823	Monocyte chemoattractant protein-3 levels	MCP-3	14	MR Egger	0.00108466	0.106164	1.00109	0.813023	1.23265	0.992016	19.8006	12	0.0709533	-0.00624224	0.0151886	0.688331	0.103	-0.0374811	0.0480362	-0.780269	0.449207
				14	Weighted median	-0.0168456	0.0622944	0.983295	0.870278	1.11099	0.786838
				14	Inverse variance weighted	-0.0374811	0.0480362	0.963213	0.876664	1.05831	0.435233	20.0793	13	0.0932506
				14	Simple mode	-0.0644344	0.113137	0.937598	0.751125	1.17036	0.578709
				14	Weighted mode	-0.0072531	0.0793406	0.992773	0.849795	1.15981	0.928555
	GCST90274824	Monocyte chemoattractant protein-4 levels	MCP-4	14	MR Egger	-0.0341405	0.0758698	0.966436	0.832897	1.12138	0.66074	12.186	12	0.430861	-0.000426476	0.0107488	0.969004	0.549	-0.0368081	0.033779	-1.08967	0.295644
				14	Weighted median	-0.0136744	0.0495383	0.986419	0.895145	1.087	0.782519
				14	Inverse variance weighted	-0.0368081	0.0348867	0.963861	0.900157	1.03207	0.291391	12.1876	13	0.512326
				14	Simple mode	-0.00665879	0.077333	0.993363	0.853652	1.15594	0.932695
				14	Weighted mode	-0.00665879	0.0650635	0.993363	0.87443	1.12847	0.920046
	GCST90274825	Macrophage inflammatory protein 1a levels	MIP-1 alpha	14	MR Egger	0.00691451	0.0748097	1.00694	0.869608	1.16596	0.927883	7.9429	12	0.789576	0.000593088	0.0106163	0.956368	0.857	0.0106145	0.0271946	0.390318	0.702622
				14	Weighted median	0.05214	0.0447335	1.05352	0.965086	1.15006	0.243789
				14	Inverse variance weighted	0.0106145	0.034784	1.01067	0.944063	1.08198	0.760247	7.94603	13	0.847099
				14	Simple mode	0.0655094	0.0853753	1.0677	0.903187	1.26219	0.456607
				14	Weighted mode	0.0642939	0.0685298	1.06641	0.932371	1.21971	0.365252
	GCST90274826	Matrix metalloproteinase-1 levels	MMP-1	14	MR Egger	-0.00284702	0.0763102	0.997157	0.858632	1.15803	0.970852	5.28474	12	0.947786	-0.000963171	0.0108151	0.930505	0.963	-0.00886969	0.0225584	-0.393188	0.700553
				14	Weighted median	-0.00266817	0.047093	0.997335	0.9094	1.09377	0.954818
				14	Inverse variance weighted	-0.00886969	0.0353544	0.99117	0.924813	1.06229	0.801907	5.29267	13	0.968173
				14	Simple mode	-0.0872154	0.084757	0.91648	0.776205	1.08211	0.322243
				14	Weighted mode	0.0570366	0.0700219	1.05869	0.922926	1.21444	0.429998
	GCST90274827	Matrix metalloproteinase-10 levels	MMP-10	14	MR Egger	-0.0675505	0.0908943	0.934681	0.782154	1.11695	0.471675	17.2024	12	0.142142	0.00546756	0.0128568	0.67817	0.188	-0.0332799	0.0406965	-0.817757	0.42823
				14	Weighted median	-0.0111988	0.0526909	0.988864	0.891836	1.09645	0.831688
				14	Inverse variance weighted	-0.0332799	0.0406965	0.967268	0.89311	1.04758	0.413496	17.4616	13	0.179051
				14	Simple mode	-0.0264257	0.0900731	0.97392	0.816304	1.16197	0.773863
				14	Weighted mode	-0.00576923	0.0737618	0.994247	0.860413	1.1489	0.938849
	GCST90274828	Neurturin levels	NRTN	14	MR Egger	-0.0344554	0.0828301	0.966131	0.821353	1.13643	0.68477	4.53004	12	0.971867	0.00792782	0.0117654	0.513193	0.96	0.0150332	0.0237137	0.633945	0.537112
				14	Weighted median	-0.00993609	0.0505718	0.990113	0.896679	1.09328	0.844238
				14	Inverse variance weighted	0.0150332	0.0382983	1.01515	0.941735	1.09428	0.694667	4.98407	13	0.975542
				14	Simple mode	0.079723	0.0854202	1.08299	0.916035	1.28037	0.367674
				14	Weighted mode	-0.0465746	0.0707792	0.954493	0.830854	1.09653	0.522004
	GCST90274829	Neurotrophin-3 levels	NT-3	14	MR Egger	0.0426929	0.0750116	1.04362	0.900928	1.20891	0.579751	11.1096	12	0.519551	-0.00738611	0.0106064	0.499456	0.514	-0.00362674	0.0327496	-0.110742	0.913513
				14	Weighted median	-0.023515	0.0479103	0.976759	0.889212	1.07293	0.623559
				14	Inverse variance weighted	-0.00362674	0.0346777	0.99638	0.930908	1.06646	0.916706	11.5945	13	0.561139
				14	Simple mode	-0.0527571	0.0967601	0.94861	0.784737	1.14671	0.594822
				14	Weighted mode	-0.0342092	0.0808557	0.966369	0.824741	1.13232	0.679145
	GCST90274830	Osteoprotegerin levels	OPG	14	MR Egger	0.0973091	0.0725283	1.1022	0.956144	1.27057	0.204541	12.5821	12	0.400133	-0.00983036	0.010345	0.360731	0.437	0.0363968	0.0338053	1.07666	0.301208
				14	Weighted median	0.0519766	0.0474757	1.05335	0.959756	1.15607	0.273602
				14	Inverse variance weighted	0.0363968	0.0338053	1.03707	0.97058	1.10811	0.281633	13.5289	13	0.407838
				14	Simple mode	0.0913121	0.0782063	1.09561	0.939909	1.27711	0.263945
				14	Weighted mode	0.0718388	0.0656449	1.07448	0.944759	1.22202	0.293662
	GCST90274831	Oncostatin-M levels	OSM	14	MR Egger	0.0689431	0.0934446	1.07138	0.892072	1.28672	0.474819	18.111	12	0.112361	-0.0153614	0.0132377	0.268439	0.082	-0.0271554	0.0438623	-0.619107	0.546543
				14	Weighted median	-0.0956389	0.0523009	0.908792	0.820248	1.00689	0.0674556
				14	Inverse variance weighted	-0.0271554	0.0438623	0.97321	0.893039	1.06058	0.535846	20.1434	13	0.0916926
				14	Simple mode	-0.151083	0.109876	0.859777	0.693198	1.06638	0.192358
				14	Weighted mode	-0.151083	0.0961805	0.859777	0.712058	1.03814	0.140236
	GCST90274832	Programmed cell death 1 ligand 1 levels	PD-L1	14	MR Egger	0.062377	0.0848589	1.06436	0.901274	1.25697	0.476419	15.3932	12	0.220635	-0.00475109	0.0120032	0.699185	0.273	0.032581	0.0378802	0.860105	0.405314
				14	Weighted median	0.0585219	0.0481065	1.06027	0.964865	1.1651	0.223792
				14	Inverse variance weighted	0.032581	0.0378802	1.03312	0.959192	1.11274	0.389731	15.5942	13	0.271741
				14	Simple mode	0.0411801	0.0785885	1.04204	0.893282	1.21557	0.609099
				14	Weighted mode	0.0673653	0.0671091	1.06969	0.937847	1.22006	0.333786
	GCST90274833	Stem cell factor levels	SCF	14	MR Egger	0.0413431	0.0754036	1.04221	0.899022	1.2082	0.593546	5.79139	12	0.92623	0.00666661	0.0106613	0.543478	0.949	0.0831431	0.0240594	3.45574	0.00426088
				14	Weighted median	0.0565725	0.0488096	1.0582	0.96166	1.16444	0.246438
				14	Inverse variance weighted	0.0831431	0.0348881	1.0867	1.01487	1.16361	0.017166	6.1824	13	0.939262
				14	Simple mode	0.0663515	0.0805482	1.0686	0.91254	1.25135	0.424937
				14	Weighted mode	0.0540343	0.0704879	1.05552	0.919319	1.2119	0.45703
	GCST90274834	SIR2-like protein 2 levels	SIRT2	14	MR Egger	0.0394999	0.109091	1.04029	0.84003	1.28829	0.723587	25.0141	12	0.014756	-0.000657678	0.015458	0.966763	0.034	0.0353871	0.0485803	0.728425	0.47927
				14	Weighted median	0.0452862	0.0503099	1.04633	0.948076	1.15476	0.368043
				14	Inverse variance weighted	0.0353871	0.0485803	1.03602	0.941924	1.13952	0.466353	25.0179	13	0.0229589
				14	Simple mode	0.0418117	0.0838573	1.0427	0.884663	1.22896	0.626387
				14	Weighted mode	0.068654	0.0765473	1.07107	0.921845	1.24444	0.386089
	GCST90274835	Signaling lymphocytic activation molecule levels	SLAMF1	14	MR Egger	0.0924629	0.145975	1.09687	0.823947	1.4602	0.538348	44.7989	12	1.11551e-05	-0.00639043	0.0206808	0.762619	<0.001	0.0524845	0.065207	0.804891	0.435357
				14	Weighted median	0.0848263	0.0529386	1.08853	0.981245	1.20754	0.109077
				14	Inverse variance weighted	0.0524845	0.065207	1.05389	0.927445	1.19757	0.420883	45.1554	13	1.97144e-05
				14	Simple mode	0.0637554	0.0837467	1.06583	0.904486	1.25596	0.460073
				14	Weighted mode	0.0964527	0.06989	1.10126	0.960279	1.26293	0.190839
	GCST90274836	Sulfotransferase 1A1 levels	ST1A1	14	MR Egger	-0.0495221	0.0966746	0.951684	0.787411	1.15023	0.617769	15.5434	12	0.213053	0.00950537	0.0137585	0.502792	0.287	0.00965094	0.0439235	0.219721	0.829501
				14	Weighted median	0.00666433	0.0555103	1.00669	0.902907	1.12239	0.904439
				14	Inverse variance weighted	0.00965094	0.0439235	1.0097	0.926409	1.10047	0.826088	16.1617	13	0.240509
				14	Simple mode	0.0355441	0.0843846	1.03618	0.878227	1.22255	0.680479
				14	Weighted mode	0.0225136	0.071712	1.02277	0.888659	1.17712	0.758544
	GCST90274837	STAM binding protein levels	STAMPB	14	MR Egger	0.0186003	0.0950578	1.01877	0.845597	1.22742	0.84814	19.1953	12	0.083923	0.00354794	0.0134597	0.796563	0.132	0.0408138	0.0423785	0.963079	0.353081
				14	Weighted median	0.0550221	0.0499948	1.05656	0.957942	1.16534	0.271089
				14	Inverse variance weighted	0.0408138	0.0423785	1.04166	0.958632	1.13188	0.335508	19.3064	13	0.113904
				14	Simple mode	0.0584836	0.0858866	1.06023	0.895965	1.25461	0.507858
				14	Weighted mode	0.0861274	0.0686033	1.08995	0.952815	1.24681	0.231416
	GCST90274838	Transforming growth factor-alpha levels	TGF-alpha	14	MR Egger	0.0482983	0.0782958	1.04948	0.900179	1.22355	0.548846	12.9551	12	0.372315	-0.00942168	0.0111034	0.412745	0.371	-0.0105771	0.0358843	-0.294755	0.772836
				14	Weighted median	0.00269107	0.0492667	1.00269	0.9104	1.10435	0.956439
				14	Inverse variance weighted	-0.0105771	0.0358843	0.989479	0.922276	1.06158	0.768181	13.7324	13	0.392957
				14	Simple mode	-0.121148	0.0960426	0.885903	0.733893	1.0694	0.229332
				14	Weighted mode	0.0326885	0.0810573	1.03323	0.881453	1.21114	0.693299
	GCST90274839	Tumor necrosis factor levels	TNF	14	MR Egger	-0.0635969	0.0832724	0.938383	0.797071	1.10475	0.459786	7.58158	12	0.816914	0.00600811	0.0118407	0.621062	0.87	-0.0261554	0.0299689	-0.872752	0.398632
				14	Weighted median	-0.0442526	0.0506198	0.956712	0.866349	1.0565	0.382001
				14	Inverse variance weighted	-0.0261554	0.0385931	0.974184	0.903212	1.05073	0.497949	7.83905	13	0.853925
				14	Simple mode	-0.0460514	0.0761833	0.954993	0.82253	1.10879	0.555928
				14	Weighted mode	-0.0584973	0.0700463	0.943181	0.822186	1.08198	0.418732
	GCST90274840	TNF-beta levels	TNFB	14	MR Egger	0.0439588	0.125768	1.04494	0.816649	1.33705	0.732754	26.776	12	0.00832168	-0.00757413	0.0178848	0.679425	0.014	-0.00324527	0.0563857	-0.0575549	0.954978
				14	Weighted median	0.0228644	0.0583276	1.02313	0.9126	1.14704	0.695059
				14	Inverse variance weighted	-0.00324527	0.0563857	0.99676	0.892471	1.11324	0.954103	27.1762	13	0.0117677
				14	Simple mode	0.0356489	0.0932436	1.03629	0.8632	1.24409	0.708401
				14	Weighted mode	-0.000625574	0.0701664	0.999375	0.870966	1.14671	0.993022
	GCST90274841	Tumor necrosis factor receptor superfamily member 9 levels	TNFRSF9	14	MR Egger	0.121467	0.116386	1.12915	0.89884	1.41848	0.317213	23.1686	12	0.0263281	-0.0212206	0.016549	0.223959	0.024	-0.0108289	0.0551827	-0.196237	0.847459
				14	Weighted median	0.0493854	0.0598457	1.05063	0.934343	1.18138	0.409251
				14	Inverse variance weighted	-0.0108289	0.0551827	0.98923	0.887819	1.10222	0.844425	26.3432	13	0.0152837
				14	Simple mode	0.0434484	0.119009	1.04441	0.827117	1.31878	0.720918
				14	Weighted mode	0.069122	0.086902	1.07157	0.903747	1.27055	0.440662
	GCST90274842	Tumor necrosis factor ligand superfamily member 14 levels	TNFSF14	14	MR Egger	0.0643469	0.114617	1.06646	0.851887	1.33509	0.584851	22.239	12	0.0349265	-0.00600883	0.0162989	0.7188	0.059	0.0268998	0.051304	0.524322	0.608879
				14	Weighted median	0.0816284	0.056831	1.08505	0.970678	1.2129	0.150907
				14	Inverse variance weighted	0.0268998	0.051304	1.02726	0.928991	1.13593	0.600055	22.4909	13	0.0482067
				14	Simple mode	0.138912	0.106389	1.14902	0.932757	1.41543	0.214289
				14	Weighted mode	0.128647	0.0756968	1.13729	0.980474	1.31918	0.113011
	GCST90274843	TNF-related apoptosis-inducing ligand levels	TRAIL	14	MR Egger	-0.0433091	0.0755715	0.957615	0.825778	1.1105	0.577167	11.0233	12	0.526926	0.00714908	0.0106775	0.515825	0.583	0.0015793	0.0327606	0.0482073	0.962284
				14	Weighted median	-0.00745272	0.047101	0.992575	0.905045	1.08857	0.874277
				14	Inverse variance weighted	0.0015793	0.0348749	1.00158	0.935405	1.07244	0.96388	11.4716	13	0.571377
				14	Simple mode	0.00550647	0.0769772	1.00552	0.864703	1.16927	0.944062
				14	Weighted mode	0.000802921	0.0632099	1.0008	0.884185	1.1328	0.990058
	GCST90274844	TNF-related activation-induced cytokine levels	TRANCE	14	MR Egger	0.017423	0.0751472	1.01758	0.878214	1.17905	0.82056	9.80502	12	0.633061	-0.00913404	0.0106727	0.408856	0.685	-0.0395231	0.0314423	-1.257	0.230868
				14	Weighted median	-0.0295991	0.0476163	0.970835	0.884328	1.0658	0.534194
				14	Inverse variance weighted	-0.0395231	0.0349235	0.961248	0.897652	1.02935	0.257758	10.5375	13	0.649503
				14	Simple mode	-0.0649835	0.0769736	0.937083	0.805855	1.08968	0.413807
				14	Weighted mode	-0.0280897	0.0644243	0.972301	0.856962	1.10316	0.669982
	GCST90274845	Thymic stromal lymphopoietin levels	TSLP	14	MR Egger	0.0330363	0.117041	1.03359	0.821713	1.30009	0.782551	23.1532	12	0.0264535	-0.00316935	0.0166401	0.852129	0.047	0.013282	0.0521869	0.254509	0.803084
				14	Weighted median	0.0735175	0.0592526	1.07629	0.958278	1.20883	0.214699
				14	Inverse variance weighted	0.013282	0.0521869	1.01337	0.914842	1.12251	0.799103	23.2231	13	0.0390751
				14	Simple mode	-0.115783	0.122565	0.890668	0.700466	1.13252	0.362055
				14	Weighted mode	0.0821195	0.0879465	1.08559	0.913698	1.28981	0.367456
	GCST90274846	Tumor necrosis factor ligand superfamily member 12 levels	TNFSF12	14	MR Egger	0.0624678	0.0754124	1.06446	0.9182	1.23402	0.423642	9.37212	12	0.670861	-0.000823725	0.0106391	0.939562	0.756	0.0572853	0.0295021	1.94174	0.0741577
				14	Weighted median	0.0430294	0.0487544	1.04397	0.948827	1.14865	0.377466
				14	Inverse variance weighted	0.0572853	0.034735	1.05896	0.989263	1.13356	0.0991044	9.37812	13	0.743824
				14	Simple mode	0.047006	0.0778259	1.04813	0.899845	1.22085	0.556244
				14	Weighted mode	0.0443118	0.0664637	1.04531	0.917634	1.19075	0.516618
	GCST90274847	Urokinase-type plasminogen activator levels	uPA	14	MR Egger	0.046561	0.0754234	1.04766	0.90369	1.21457	0.548553	9.12163	12	0.692508	0.000537759	0.0106395	0.960521	0.78	0.0499455	0.0290785	1.71761	0.109579
				14	Weighted median	0.0611144	0.0484766	1.06302	0.966668	1.16898	0.207417
				14	Inverse variance weighted	0.0499455	0.0347094	1.05121	0.982078	1.12522	0.150161	9.12418	13	0.763501
				14	Simple mode	0.0021779	0.0803279	1.00218	0.856189	1.17307	0.978782
				14	Weighted mode	0.0280706	0.0739556	1.02847	0.88969	1.18889	0.7104
	GCST90274848	Vascular endothelial growth factor A levels	VEGF_A	14	MR Egger	-0.00696443	0.0825695	0.99306	0.844677	1.16751	0.934172	14.6916	12	0.258734	-0.00421148	0.0117291	0.725787	0.354	-0.0332086	0.0371025	-0.895048	0.387034
				14	Weighted median	0.000670245	0.0485034	1.00067	0.909922	1.10047	0.988975
				14	Inverse variance weighted	-0.0332086	0.0371025	0.967337	0.899488	1.0403	0.370761	14.8495	13	0.316843
				14	Simple mode	0.00204171	0.0797332	1.00204	0.85707	1.17154	0.97996
				14	Weighted mode	0.0144963	0.0638261	1.0146	0.895294	1.14981	0.823861
	SNP: single nucleotide polymorphism MR: mendelian randomization SE: standard error OR: Odds Ratio DF: degree of freedom SD: Standard Deviation

## Sheet: Sheet9
	Table S9. Detailed results of MR analysis for causal effects of inflammatory factors levels on acute pancreatitis
	inflammatory factor levels	symbol	nsnp	MR results							Cochran’s Q statistic			MR-egger_intercept			Global_Test_Pvalue	MR-PROSSO analysis
				method	b	se	or	or_lci95	or_uci95	P-value	Q	DF	P value	egger intercept	SE	P value		Causal.Estimate	Sd	T.stat	P.value
	Eukaryotic translation initiation factor 4E-binding protein 1 levels	4EBP1	18	MR Egger	0.0982948	0.191949	1.10329	0.757354	1.60723	0.615584	22.1709	16	0.137758	-0.000807735	0.0177379	0.964243	0.206	0.0902182	0.071205	1.26702	0.222232
			18	Weighted median	0.121611	0.0891101	1.12931	0.948337	1.34483	0.17234
			18	Inverse variance weighted	0.0902182	0.071205	1.09441	0.951854	1.25832	0.205148	22.1738	17	0.178128
			18	Simple mode	-0.0300915	0.169447	0.970357	0.696138	1.35259	0.861146
			18	Weighted mode	0.1479	0.123126	1.1594	0.910805	1.47584	0.246137
	Adenosine Deaminase levels	ADA	5	MR Egger	0.0214029	0.0471291	1.02163	0.93149	1.1205	0.680576	3.03874	3	0.385691	0.00216203	0.0126661	0.875327	0.641	0.0262378	0.0327794	0.800434	0.468303
			5	Weighted median	0.0228383	0.038642	1.0231	0.948475	1.1036	0.554505
			5	Inverse variance weighted	0.0262378	0.037427	1.02658	0.953974	1.10472	0.48328	3.06825	4	0.546469
			5	Simple mode	0.0420681	0.0910604	1.04297	0.872485	1.24676	0.668104
			5	Weighted mode	0.0213747	0.0420107	1.0216	0.940855	1.10929	0.637678
	Artemin levels	ARTN	31	MR Egger	-0.0697887	0.117786	0.932591	0.740338	1.17477	0.558104	35.034	29	0.203425	0.00619995	0.0116582	0.598909	0.263	-0.0140196	0.0529872	-0.264584	0.793139
			31	Weighted median	-0.0176849	0.0670893	0.982471	0.861414	1.12054	0.792086
			31	Inverse variance weighted	-0.0140196	0.0529872	0.986078	0.888808	1.09399	0.79133	35.3757	30	0.229228
			31	Simple mode	0.0251401	0.136533	1.02546	0.784692	1.3401	0.855149
			31	Weighted mode	0.0106331	0.106727	1.01069	0.819917	1.24585	0.921302
	Axin-1 levels	AXIN1	13	MR Egger	0.00831788	0.208862	1.00835	0.669615	1.51845	0.968947	4.65103	11	0.946883	0.00385812	0.0190613	0.843294	0.979	0.0473834	0.049916	0.949261	0.361214
			13	Weighted median	0.0602019	0.103721	1.06205	0.866675	1.30147	0.561629
			13	Inverse variance weighted	0.0473834	0.0798274	1.04852	0.89666	1.22611	0.552798	4.69199	12	0.967484
			13	Simple mode	0.106705	0.163585	1.11261	0.807412	1.53316	0.526511
			13	Weighted mode	0.0660485	0.1441	1.06828	0.805424	1.41692	0.654889
	beta-nerve growth factor levels	Beta-NGF	35	MR Egger	0.187372	0.136906	1.20608	0.922227	1.57729	0.180365	38.7138	33	0.227397	-0.0197673	0.0129436	0.136243	0.167	-0.00240359	0.058575	-0.0410344	0.967508
			35	Weighted median	-0.03587	0.0791086	0.964766	0.826196	1.12658	0.650241
			35	Inverse variance weighted	-0.00240359	0.058575	0.997599	0.889398	1.11896	0.967268	41.4499	34	0.177649
			35	Simple mode	-0.138987	0.172639	0.87024	0.62042	1.22065	0.426372
			35	Weighted mode	-0.0846556	0.142426	0.918829	0.695023	1.2147	0.556191
	Caspase 8 levels	CASP-8	23	MR Egger	0.0244407	0.105965	1.02474	0.832559	1.26129	0.81982	12.1018	21	0.936828	-0.00170317	0.0111865	0.880441	0.96	0.0107377	0.0415232	0.258595	0.798352
			23	Weighted median	0.0158741	0.078373	1.016	0.871328	1.18469	0.839491
			23	Inverse variance weighted	0.0107377	0.0559321	1.0108	0.905843	1.12791	0.84776	12.125	22	0.954744
			23	Simple mode	0.0728126	0.123758	1.07553	0.843873	1.37078	0.562292
			23	Weighted mode	0.00775763	0.0956559	1.00779	0.835497	1.21561	0.936096
	Eotaxin levels	Eotaxin	27	MR Egger	-0.0234325	0.0962905	0.97684	0.808834	1.17974	0.809718	29.4808	25	0.244321	0.00803372	0.0111148	0.476512	0.277	0.0356726	0.0503747	0.708144	0.485156
			27	Weighted median	-0.0162227	0.0728558	0.983908	0.852979	1.13493	0.823793
			27	Inverse variance weighted	0.0356726	0.0503747	1.03632	0.938885	1.14386	0.478856	30.0968	26	0.263619
			27	Simple mode	0.0822271	0.110643	1.0857	0.874037	1.34863	0.464038
			27	Weighted mode	-0.0112931	0.0710145	0.98877	0.860294	1.13643	0.874878
	C-C motif chemokine 19 levels	CCL19	36	MR Egger	-0.103497	0.0695294	0.901679	0.786806	1.03332	0.145829	48.1189	34	0.0549753	0.00955553	0.00878222	0.284224	0.048	-0.0447778	0.0439547	-1.01873	0.315324
			36	Weighted median	-0.133146	0.0561198	0.875337	0.784161	0.977115	0.0176668
			36	Inverse variance weighted	-0.0447778	0.0439547	0.95621	0.87728	1.04224	0.308333	49.7944	35	0.050073
			36	Simple mode	0.110382	0.1139	1.1167	0.893273	1.39602	0.33914
			36	Weighted mode	-0.0863812	0.0489211	0.917244	0.833379	1.00955	0.086165
	C-C motif chemokine 20 levels	CCL20	33	MR Egger	-0.211442	0.142458	0.809417	0.612223	1.07013	0.147843	33.0299	31	0.368166	0.0101053	0.0121172	0.41068	0.414	-0.101466	0.0536355	-1.89176	0.067602
			33	Weighted median	-0.0792802	0.0704643	0.923781	0.804616	1.06059	0.260541
			33	Inverse variance weighted	-0.101466	0.0536355	0.903512	0.813352	1.00367	0.0585224	33.7709	32	0.381904
			33	Simple mode	-0.0536342	0.130003	0.947779	0.734592	1.22284	0.68268
			33	Weighted mode	-0.0702619	0.114885	0.93215	0.744207	1.16756	0.545132
	C-C motif chemokine 23 levels	CCL23	30	MR Egger	0.0389263	0.0642933	1.03969	0.916596	1.17932	0.549757	39.1574	28	0.0784249	0.000361006	0.00896482	0.968164	0.15	0.0407765	0.0441917	0.922719	0.363767
			30	Weighted median	0.0822979	0.0507009	1.08578	0.983069	1.19922	0.104546
			30	Inverse variance weighted	0.0407765	0.0441917	1.04162	0.955196	1.13586	0.356154	39.1596	29	0.098644
			30	Simple mode	0.226329	0.15081	1.25399	0.933086	1.68525	0.144227
			30	Weighted mode	0.0923728	0.0471944	1.09677	0.999872	1.20307	0.0600011
	C-C motif chemokine 25 levels	CCL25	15	MR Egger	-0.0126685	0.0324313	0.987411	0.9266	1.05221	0.7024	11.283	13	0.587121	-0.00630602	0.00963251	0.524101	0.729	-0.0277252	0.0209131	-1.32573	0.206155
			15	Weighted median	-0.0221329	0.0255343	0.97811	0.930363	1.02831	0.386056
			15	Inverse variance weighted	-0.0277252	0.0228652	0.972656	0.930028	1.01724	0.225302	11.7116	14	0.629451
			15	Simple mode	-0.0658365	0.0705257	0.936284	0.815408	1.07508	0.366378
			15	Weighted mode	-0.0248296	0.024287	0.975476	0.930129	1.02303	0.323962
	C-C motif chemokine 28 levels	CCL28	37	MR Egger	-0.0153658	0.12446	0.984752	0.771585	1.25681	0.902449	43.2013	35	0.160833	0.00191078	0.0110096	0.863214	0.19	0.00373937	0.057286	0.0652755	0.948316
			37	Weighted median	0.0144237	0.0783958	1.01453	0.870026	1.18303	0.854025
			37	Inverse variance weighted	0.00373937	0.057286	1.00375	0.897142	1.12302	0.947955	43.2385	36	0.189642
			37	Simple mode	0.0418578	0.142992	1.04275	0.787882	1.38005	0.771411
			37	Weighted mode	0.0233704	0.137208	1.02365	0.782269	1.3395	0.865705
	C-C motif chemokine 4 levels	CCL4	31	MR Egger	-0.0469991	0.0423572	0.954088	0.878079	1.03668	0.276293	31.0926	29	0.361074	0.00866474	0.00788721	0.280988	0.429	-0.0143379	0.030274	-0.473604	0.639211
			31	Weighted median	-0.0103209	0.0387405	0.989732	0.917363	1.06781	0.789922
			31	Inverse variance weighted	-0.0143379	0.030274	0.985764	0.928974	1.04603	0.635783	32.3865	30	0.349772
			31	Simple mode	-0.10853	0.103544	0.897152	0.732364	1.09902	0.302939
			31	Weighted mode	-0.0120599	0.0340324	0.988013	0.924259	1.05616	0.725544
	Natural killer cell receptor 2B4 levels	CD244	33	MR Egger	0.135244	0.0797181	1.14482	0.979215	1.33842	0.0998079	23.349	31	0.836182	-0.011574	0.0088723	0.201662	0.812	0.0462008	0.0364361	1.268	0.213947
			33	Weighted median	0.0700544	0.0673233	1.07257	0.939978	1.22386	0.298077
			33	Inverse variance weighted	0.0462008	0.0411809	1.04728	0.966075	1.13532	0.261905	25.0508	32	0.803967
			33	Simple mode	0.0710509	0.111579	1.07364	0.862738	1.33609	0.528801
			33	Weighted mode	0.0865618	0.0766235	1.09042	0.938361	1.26712	0.266998
	CD40L receptor levels	CD40	23	MR Egger	-0.048073	0.0491056	0.953064	0.865611	1.04935	0.338739	13.1907	21	0.901797	0.0119184	0.00699424	0.103128	0.8	0.0105415	0.0299749	0.351678	0.728426
			23	Weighted median	-0.0114527	0.0413448	0.988613	0.91166	1.07206	0.781777
			23	Inverse variance weighted	0.0105415	0.0350454	1.0106	0.943511	1.08245	0.76357	16.0945	22	0.81117
			23	Simple mode	0.147458	0.103786	1.15888	0.945574	1.42031	0.169398
			23	Weighted mode	-0.00938391	0.0390941	0.99066	0.917586	1.06955	0.812527
	T-cell surface glycoprotein CD5 levels	CD5	29	MR Egger	-0.0152685	0.147926	0.984848	0.736974	1.31609	0.918553	41.8041	27	0.034408	0.00222411	0.0147052	0.880906	0.05	0.00523903	0.058097	0.0901773	0.928788
			29	Weighted median	0.0791664	0.0677249	1.08238	0.947835	1.23603	0.242428
			29	Inverse variance weighted	0.00523903	0.058097	1.00525	0.897061	1.12649	0.928146	41.8395	28	0.0448912
			29	Simple mode	0.0401762	0.113728	1.04099	0.832993	1.30093	0.726535
			29	Weighted mode	0.0969563	0.0820866	1.10181	0.938067	1.29414	0.247481
	T-cell surface glycoprotein CD6 isoform levels	CD6	8	MR Egger	0.0772527	0.0470165	1.08032	0.985211	1.1846	0.151468	5.41098	6	0.49228	-0.00380128	0.0111082	0.743865	0.707	0.0663973	0.0308389	2.15304	0.0683068
			8	Weighted median	0.0579967	0.0375571	1.05971	0.984506	1.14066	0.122533
			8	Inverse variance weighted	0.0663973	0.0347025	1.06865	0.998382	1.14387	0.055706	5.52809	7	0.595798
			8	Simple mode	0.085153	0.114012	1.08888	0.870828	1.36154	0.479468
			8	Weighted mode	0.0632074	0.0355069	1.06525	0.993634	1.14202	0.11827
	CUB domain-containing protein 1 levels	CDCP1	35	MR Egger	0.0076547	0.0787191	1.00768	0.863609	1.17579	0.923123	45.8985	33	0.067081	-0.00214246	0.00903102	0.813942	0.079	-0.00787229	0.0431262	-0.182541	0.856243
			35	Weighted median	-0.0609788	0.0580391	0.940843	0.839679	1.0542	0.293419
			35	Inverse variance weighted	-0.00787229	0.0431262	0.992159	0.911741	1.07967	0.855158	45.9768	34	0.0824259
			35	Simple mode	-0.0525446	0.10187	0.948812	0.777082	1.15849	0.609332
			35	Weighted mode	-0.0581189	0.0646892	0.943538	0.831179	1.07108	0.375274
	Macrophage colony-stimulating factor 1 levels	CSF-1	28	MR Egger	0.00156206	0.114281	1.00156	0.800572	1.25301	0.989199	25.0537	26	0.515936	-0.000844668	0.011507	0.942046	0.562	-0.00593578	0.0493747	-0.120219	0.9052
			28	Weighted median	0.0158042	0.0800039	1.01593	0.868486	1.1884	0.843403
			28	Inverse variance weighted	-0.00593578	0.0512511	0.994082	0.899076	1.09913	0.907797	25.0591	27	0.571149
			28	Simple mode	-0.104602	0.140691	0.900683	0.683617	1.18667	0.463609
			28	Weighted mode	0.0353107	0.0928925	1.03594	0.863502	1.24282	0.706827
	Cystatin D levels	CST5	17	MR Egger	-0.0120863	0.0463096	0.987986	0.90226	1.08186	0.79765	18.409	15	0.241774	0.00231456	0.00715651	0.750842	0.459	-0.00235682	0.0342083	-0.0688959	0.945926
			17	Weighted median	-0.00702183	0.0349071	0.993003	0.927336	1.06332	0.840575
			17	Inverse variance weighted	-0.00235682	0.0342083	0.997646	0.932949	1.06683	0.945072	18.5374	16	0.293381
			17	Simple mode	0.0266666	0.116619	1.02703	0.817171	1.29077	0.822027
			17	Weighted mode	-0.00355858	0.0356322	0.996448	0.929231	1.06853	0.921688
	Fractalkine levels	CX3CL1	30	MR Egger	-0.160044	0.191304	0.852106	0.585669	1.23975	0.409905	43.7822	28	0.0291959	0.00677594	0.0167359	0.688645	0.037	-0.0877443	0.0676278	-1.29746	0.2047
			30	Weighted median	-0.104817	0.0869103	0.900489	0.75945	1.06772	0.227803
			30	Inverse variance weighted	-0.0877443	0.0676278	0.915995	0.802282	1.04583	0.194473	44.0385	29	0.0363944
			30	Simple mode	-0.219668	0.170445	0.802785	0.574796	1.1212	0.207657
			30	Weighted mode	-0.189676	0.153133	0.827227	0.612739	1.1168	0.225415
	C-X-C motif chemokine 1 levels	CXCL1	24	MR Egger	-0.0205743	0.086685	0.979636	0.826565	1.16105	0.814585	28.6149	22	0.156186	0.000160238	0.0103711	0.987812	0.205	-0.0195352	0.0534896	-0.365215	0.718288
			24	Weighted median	0.01034	0.0600275	1.01039	0.898244	1.13655	0.863238
			24	Inverse variance weighted	-0.0195352	0.0534896	0.980654	0.883049	1.08905	0.714951	28.6152	23	0.193406
			24	Simple mode	-0.084267	0.128029	0.919186	0.715192	1.18136	0.516953
			24	Weighted mode	0.0101542	0.0624709	1.01021	0.893786	1.14179	0.872297
	C-X-C motif chemokine 10 levels	CXCL10	33	MR Egger	0.0722258	0.0955634	1.0749	0.891296	1.29632	0.45548	39.4235	31	0.142564	0.00148783	0.00928655	0.873752	0.19	0.0850802	0.0511179	1.66439	0.105798
			33	Weighted median	0.0594075	0.0702107	1.06121	0.924774	1.21777	0.397479
			33	Inverse variance weighted	0.0850802	0.0511179	1.0888	0.985003	1.20354	0.0960344	39.4561	32	0.17104
			33	Simple mode	0.271761	0.150683	1.31227	0.976698	1.76315	0.0807282
			33	Weighted mode	0.0764295	0.102048	1.07943	0.883747	1.31843	0.459354
	C-X-C motif chemokine 11 levels	CXCL11	38	MR Egger	0.15655	0.116138	1.16947	0.931386	1.46841	0.186093	33.8774	36	0.569925	-0.0189199	0.0125796	0.141301	0.481	-0.0036554	0.0457399	-0.0799171	0.936734
			38	Weighted median	0.0439933	0.0795926	1.04498	0.894037	1.2214	0.580447
			38	Inverse variance weighted	-0.0036554	0.0462812	0.996351	0.909949	1.09096	0.937047	36.1395	37	0.509205
			38	Simple mode	-0.0436643	0.160041	0.957275	0.699531	1.30999	0.7865
			38	Weighted mode	0.0623006	0.0862895	1.06428	0.898681	1.2604	0.474836
	C-X-C motif chemokine 5 levels	CXCL5	21	MR Egger	0.042651	0.0594644	1.04357	0.928765	1.17257	0.481943	14.498	19	0.753923	-0.00716764	0.00785614	0.37301	0.741	0.000925935	0.0332751	0.0278266	0.978076
			21	Weighted median	0.0273936	0.0511167	1.02777	0.929791	1.13608	0.592025
			21	Inverse variance weighted	0.000925935	0.0380065	1.00093	0.929074	1.07834	0.980563	15.3304	20	0.757197
			21	Simple mode	0.0255511	0.0919163	1.02588	0.856754	1.22839	0.78388
			21	Weighted mode	0.0255511	0.0492073	1.02588	0.931559	1.12975	0.609283
	C-X-C motif chemokine 6 levels	CXCL6	5	MR Egger	-0.130843	0.0619421	0.877355	0.777051	0.990608	0.125088	0.846747	3	0.838256	0.0389458	0.0155637	0.0875259	0.402	-0.0110804	0.0524195	-0.21138	0.842923
			5	Weighted median	-0.0306961	0.0406689	0.96977	0.89547	1.05024	0.45038
			5	Inverse variance weighted	-0.0110804	0.0524195	0.988981	0.892416	1.09599	0.832591	7.10846	4	0.130267
			5	Simple mode	0.0167273	0.146698	1.01687	0.762768	1.35562	0.914712
			5	Weighted mode	-0.0304331	0.0379062	0.970025	0.900568	1.04484	0.467053
	C-X-C motif chemokine 9 levels	CXCL9	37	MR Egger	0.162185	0.122403	1.17608	0.925219	1.49495	0.193754	49.2601	35	0.0555355	-0.0102628	0.010644	0.341565	0.053	0.0572492	0.0559619	1.023	0.313131
			37	Weighted median	0.0992531	0.0704268	1.10435	0.961959	1.26781	0.158744
			37	Inverse variance weighted	0.0572492	0.0559619	1.05892	0.948915	1.18168	0.306306	50.5686	36	0.0543013
			37	Simple mode	0.0993134	0.141656	1.10441	0.836664	1.45785	0.487755
			37	Weighted mode	0.152702	0.100261	1.16498	0.957136	1.41795	0.136485
	Delta and Notch-like epidermal growth factor-related receptor levels	DNER	28	MR Egger	0.0251576	0.11765	1.02548	0.814293	1.29143	0.832344	34.5914	26	0.120773	-0.000526859	0.0111174	0.962564	0.157	0.0202067	0.0530934	0.380587	0.706488
			28	Weighted median	0.0924267	0.0733865	1.09683	0.949888	1.26651	0.207868
			28	Inverse variance weighted	0.0202067	0.0530934	1.02041	0.919563	1.13232	0.70351	34.5943	27	0.149442
			28	Simple mode	0.122846	0.119963	1.13071	0.893793	1.43043	0.314906
			28	Weighted mode	0.122846	0.0738927	1.13071	0.978256	1.30692	0.107981
	Protein S100-A12 levels	EN-RAGE	24	MR Egger	-0.0732588	0.105717	0.92936	0.755433	1.14333	0.495578	18.1758	22	0.695513	0.00887085	0.0109286	0.425656	0.699	0.00139998	0.0471624	0.0296842	0.976575
			24	Weighted median	-0.0473275	0.0784588	0.953775	0.817825	1.11232	0.546366
			24	Inverse variance weighted	0.00139998	0.0521171	1.0014	0.90416	1.1091	0.97857	18.8347	23	0.710775
			24	Simple mode	-0.118391	0.128899	0.888349	0.690022	1.14368	0.3679
			24	Weighted mode	-0.0697245	0.0957748	0.932651	0.773026	1.12524	0.473957
	Fibroblast growth factor 19 levels	FGF-19	33	MR Egger	-0.0168251	0.141108	0.983316	0.745726	1.2966	0.905858	48.0822	31	0.0258429	-0.00476306	0.015752	0.764383	0.027	-0.0557377	0.0570587	-0.976847	0.335972
			33	Weighted median	-0.0626982	0.079274	0.939227	0.804065	1.09711	0.429
			33	Inverse variance weighted	-0.0557377	0.0570587	0.945787	0.845715	1.0577	0.328645	48.224	32	0.0328014
			33	Simple mode	-0.0207537	0.134209	0.97946	0.752915	1.27417	0.878078
			33	Weighted mode	-0.046268	0.0955128	0.954786	0.791779	1.15135	0.631389
	Fibroblast growth factor 21 levels	FGF-21	24	MR Egger	-0.259663	0.133603	0.771312	0.593614	1.0022	0.0648534	28.4347	22	0.161719	0.01666	0.0130707	0.215746	0.112	-0.105971	0.0583124	-1.8173	0.0822243
			24	Weighted median	-0.0788483	0.083505	0.92418	0.78465	1.08852	0.34505
			24	Inverse variance weighted	-0.105971	0.0583124	0.899451	0.802307	1.00836	0.0691713	30.5345	23	0.134665
			24	Simple mode	0.0035459	0.149384	1.00355	0.748827	1.34493	0.981267
			24	Weighted mode	-0.0740206	0.111981	0.928653	0.745646	1.15657	0.515174
	Fibroblast growth factor 23 levels	FGF-23	28	MR Egger	0.0215869	0.0992048	1.02182	0.84126	1.24114	0.82944	26.8465	26	0.417417	-0.00244115	0.00950318	0.799295	0.441	-0.000153661	0.0508525	-0.0030217	0.997611
			28	Weighted median	0.0484557	0.0762577	1.04965	0.903924	1.21887	0.525155
			28	Inverse variance weighted	-0.000153661	0.050933	0.999846	0.904853	1.10481	0.997593	26.9146	27	0.468408
			28	Simple mode	-0.0698327	0.14512	0.93255	0.701688	1.23937	0.634246
			28	Weighted mode	0.0479812	0.098577	1.04915	0.864824	1.27277	0.630372
	Fibroblast growth factor 5 levels	FGF-5	8	MR Egger	-0.00215198	0.0505382	0.99785	0.903746	1.10175	0.967417	2.75058	6	0.839438	-0.0120932	0.0155458	0.466183	0.801	-0.0325248	0.0222171	-1.46395	0.186617
			8	Weighted median	-0.0257539	0.0326948	0.974575	0.914081	1.03907	0.43087
			8	Inverse variance weighted	-0.0325248	0.0320881	0.967998	0.908993	1.03083	0.31077	3.35571	7	0.850264
			8	Simple mode	-0.0375114	0.0815067	0.963183	0.820973	1.13003	0.65931
			8	Weighted mode	-0.0249653	0.0347237	0.975344	0.911172	1.04404	0.495454
	Fms-related tyrosine kinase 3 ligand levels	FIt3L	45	MR Egger	0.0782443	0.0644128	1.08139	0.953129	1.2269	0.231097	30.6177	43	0.921698	-0.00721146	0.00672981	0.289891	0.926	0.0221483	0.0318891	0.694541	0.490994
			45	Weighted median	0.012469	0.0638727	1.01255	0.893399	1.14758	0.845224
			45	Inverse variance weighted	0.0221483	0.0375307	1.0224	0.949887	1.10044	0.555099	31.766	44	0.915667
			45	Simple mode	0.00839544	0.0971128	1.00843	0.833647	1.21986	0.931501
			45	Weighted mode	0.00839544	0.0627318	1.00843	0.891759	1.14037	0.894147
	Glial cell line-derived neurotrophic factor levels	hGDNF	24	MR Egger	-0.086028	0.0855832	0.917569	0.775869	1.08515	0.325731	16.801	22	0.774247	0.0101999	0.0108609	0.357859	0.772	-0.020593	0.0435754	-0.472583	0.640964
			24	Weighted median	-0.0645128	0.071739	0.937524	0.814549	1.07907	0.368509
			24	Inverse variance weighted	-0.020593	0.0496967	0.979618	0.888697	1.07984	0.6786	17.683	23	0.774451
			24	Simple mode	-0.0535403	0.131837	0.947868	0.732025	1.22735	0.688416
			24	Weighted mode	-0.0639563	0.0730366	0.938046	0.812932	1.08242	0.390261
	Hepatocyte growth factor levels	HGF	30	MR Egger	-0.0992745	0.125624	0.905494	0.707868	1.15829	0.436023	23.8224	28	0.690873	0.0157463	0.0122424	0.208904	0.627	0.0442567	0.0540755	0.818423	0.41979
			30	Weighted median	0.029113	0.0822496	1.02954	0.876257	1.20964	0.723369
			30	Inverse variance weighted	0.0442567	0.0576936	1.04525	0.933492	1.17039	0.443023	25.4768	29	0.653289
			30	Simple mode	-0.0493569	0.162463	0.951841	0.692266	1.30875	0.763446
			30	Weighted mode	0.014687	0.133163	1.0148	0.781678	1.31743	0.912937
	Interferon gamma levels	IFN-gamma	19	MR Egger	-0.0626173	0.0977667	0.939303	0.775506	1.1377	0.530401	15.6062	17	0.551902	-0.00151291	0.0115096	0.896964	0.645	-0.0732067	0.051608	-1.41851	0.173123
			19	Weighted median	-0.116944	0.0763931	0.889635	0.765922	1.03333	0.125813
			19	Inverse variance weighted	-0.0732067	0.0553942	0.929409	0.833785	1.036	0.186315	15.6235	18	0.618806
			19	Simple mode	-0.208596	0.135442	0.811723	0.622468	1.05852	0.140929
			19	Weighted mode	-0.147565	0.1145	0.862806	0.689364	1.07989	0.213794
	Interleukin-10 levels	IL-10	33	MR Egger	-0.0182895	0.0947476	0.981877	0.815467	1.18225	0.848192	34.8083	31	0.291462	-0.00158422	0.0102124	0.877727	0.316	-0.0311661	0.0449811	-0.692871	0.493389
			33	Weighted median	-0.0974978	0.0619106	0.907104	0.803448	1.02413	0.115299
			33	Inverse variance weighted	-0.0311661	0.0449811	0.969315	0.887516	1.05865	0.488391	34.8353	32	0.334575
			33	Simple mode	-0.154286	0.118018	0.857026	0.680041	1.08007	0.200424
			33	Weighted mode	-0.138682	0.0845489	0.870505	0.737567	1.0274	0.110746
	Interleukin-10 receptor subunit alpha levels	IL-10RA	19	MR Egger	0.143448	0.115344	1.15425	0.920695	1.44704	0.230504	22.846	17	0.154331	-0.0104106	0.0123084	0.409403	0.142	0.0622639	0.0634568	0.981201	0.339499
			19	Weighted median	0.169783	0.0822519	1.18505	1.00861	1.39235	0.0390008
			19	Inverse variance weighted	0.0622639	0.0634568	1.06424	0.939778	1.20519	0.326494	23.8074	18	0.161438
			19	Simple mode	0.12736	0.176627	1.13583	0.803459	1.60568	0.480131
			19	Weighted mode	0.198324	0.0975384	1.21936	1.00717	1.47624	0.057038
	Interleukin-10 receptor subunit beta levels	IL-10RB	28	MR Egger	0.0381326	0.0466854	1.03887	0.948028	1.13841	0.421465	26.3043	26	0.44648	-0.0052703	0.00721275	0.471501	0.495	0.0136001	0.0321579	0.422918	0.675704
			28	Weighted median	0.0408031	0.0416663	1.04165	0.959961	1.13028	0.32744
			28	Inverse variance weighted	0.0136001	0.0322509	1.01369	0.951599	1.07984	0.673245	26.8445	27	0.472211
			28	Simple mode	0.0452828	0.0997039	1.04632	0.86059	1.27214	0.653334
			28	Weighted mode	0.0317244	0.0402886	1.03223	0.953857	1.11705	0.437889
	Interleukin-12 subunit beta levels	IL12RA	20	MR Egger	-0.0374012	0.0535642	0.96329	0.867286	1.06992	0.493943	24.4413	18	0.141096	0.00647148	0.00851947	0.457321	0.191	-0.00644901	0.0343781	-0.187591	0.853186
			20	Weighted median	-0.0216419	0.0364445	0.978591	0.911127	1.05105	0.552625
			20	Inverse variance weighted	-0.00644901	0.0343781	0.993572	0.92883	1.06283	0.851198	25.2248	19	0.153276
			20	Simple mode	-0.00668853	0.0798746	0.993334	0.849385	1.16168	0.934141
			20	Weighted mode	-0.0309528	0.0358454	0.969521	0.903744	1.04009	0.398628
	Interleukin-13 levels	IL-13	25	MR Egger	-0.131607	0.0937277	0.876686	0.72956	1.05348	0.173637	25.5392	23	0.323098	0.00980806	0.00981821	0.328205	0.334	-0.0517249	0.0488912	-1.05796	0.300607
			25	Weighted median	-0.0879749	0.0700499	0.915784	0.798298	1.05056	0.209156
			25	Inverse variance weighted	-0.0517249	0.0488912	0.94959	0.862818	1.04509	0.290075	26.6473	24	0.321161
			25	Simple mode	-0.0225106	0.124588	0.977741	0.7659	1.24818	0.858136
			25	Weighted mode	-0.0878372	0.0997505	0.91591	0.753257	1.11368	0.387284
	Interleukin-15 receptor subunit alpha levels	IL-15RA	25	MR Egger	0.0466637	0.0547674	1.04777	0.941124	1.1665	0.40298	20.0204	23	0.640679	0.0137414	0.00812932	0.10447	0.55	0.120118	0.0325452	3.6908	0.00114636
			25	Weighted median	0.0714291	0.0437066	1.07404	0.985865	1.17011	0.102199
			25	Inverse variance weighted	0.120118	0.0333339	1.12763	1.05631	1.20376	0.000313992	22.8777	24	0.527025
			25	Simple mode	0.0669129	0.0915657	1.0692	0.893547	1.27939	0.471998
			25	Weighted mode	0.0703504	0.0399657	1.07288	0.992049	1.16031	0.091103
	Interleukin-17A levels	IL-17A	19	MR Egger	0.0212056	0.122563	1.02143	0.803308	1.29878	0.86468	13.8111	17	0.680428	-0.00696255	0.0128638	0.595358	0.716	-0.0370527	0.0518874	-0.714097	0.484325
			19	Weighted median	0.0171373	0.0826623	1.01729	0.865125	1.19621	0.835762
			19	Inverse variance weighted	-0.0370527	0.0586175	0.963625	0.859037	1.08095	0.527315	14.104	18	0.722286
			19	Simple mode	0.053083	0.155091	1.05452	0.778103	1.42912	0.736112
			19	Weighted mode	0.0756401	0.134298	1.07857	0.828959	1.40335	0.58023
	Interleukin-17C levels	IL-17C	33	MR Egger	0.0343448	0.144331	1.03494	0.779936	1.37332	0.813478	38.6502	31	0.16239	-0.00119438	0.0137259	0.931218	0.188	0.0227501	0.0545972	0.416689	0.679688
			33	Weighted median	0.00497278	0.0729552	1.00499	0.871082	1.15947	0.945657
			33	Inverse variance weighted	0.0227501	0.0545972	1.02301	0.919192	1.13856	0.676906	38.6597	32	0.194083
			33	Simple mode	0.00192427	0.138595	1.00193	0.763592	1.31465	0.989009
			33	Weighted mode	0.0520198	0.121407	1.0534	0.830325	1.3364	0.671176
	Interleukin-18 levels	IL-18	31	MR Egger	-0.0346313	0.0889066	0.965962	0.811486	1.14984	0.699734	29.0885	29	0.460465	0.00762715	0.00989657	0.447127	0.537	0.0251199	0.0432189	0.581224	0.565431
			31	Weighted median	-0.00490944	0.0617365	0.995103	0.881692	1.1231	0.936617
			31	Inverse variance weighted	0.0251199	0.0434482	1.02544	0.941728	1.11659	0.563158	29.6843	30	0.481907
			31	Simple mode	0.0742311	0.119896	1.07706	0.851493	1.36237	0.540504
			31	Weighted mode	0.00838442	0.0685437	1.00842	0.881649	1.15342	0.90346
	interleukin-18 receptor 1 levels	IL-18R1	12	MR Egger	-0.0267456	0.0456284	0.973609	0.890317	1.06469	0.57076	9.77991	10	0.460011	0.0156499	0.0137079	0.280189	0.49	0.01364	0.0289298	0.471486	0.646507
			12	Weighted median	-0.00473813	0.0331882	0.995273	0.932592	1.06217	0.886476
			12	Inverse variance weighted	0.01364	0.0289298	1.01373	0.957852	1.07288	0.637294	11.0833	11	0.436309
			12	Simple mode	0.018369	0.074988	1.01854	0.879319	1.1798	0.810998
			12	Weighted mode	-0.0024307	0.0299701	0.997572	0.940661	1.05793	0.936816
	Interleukin-1-alpha levels	IL-1α	22	MR Egger	0.228135	0.108874	1.25626	1.01485	1.55508	0.0490653	11.2883	20	0.938399	-0.017381	0.013765	0.221222	0.898	0.108625	0.0421457	2.57737	0.017564
			22	Weighted median	0.137701	0.078311	1.14763	0.984335	1.33802	0.0786827
			22	Inverse variance weighted	0.108625	0.0538094	1.11474	1.00316	1.23874	0.0435186	12.8827	21	0.912675
			22	Simple mode	-0.0362853	0.129599	0.964365	0.748039	1.24325	0.782231
			22	Weighted mode	0.156349	0.0907633	1.16923	0.978684	1.39689	0.0996563
	Interleukin-2 levels	IL-2	22	MR Egger	0.233421	0.145861	1.26291	0.948887	1.68086	0.12521	15.8921	20	0.723294	-0.0276232	0.014417	0.0697679	0.557	-0.0225834	0.0564692	-0.399923	0.693252
			22	Weighted median	-0.0353069	0.0844345	0.965309	0.818077	1.13904	0.675832
			22	Inverse variance weighted	-0.0225834	0.0585061	0.97767	0.871748	1.09646	0.699496	19.5633	21	0.549056
			22	Simple mode	-0.0598381	0.146737	0.941917	0.706492	1.25579	0.687555
			22	Weighted mode	-0.0192301	0.13343	0.980954	0.755214	1.27417	0.886779
	Interleukin-20 levels	IL-20	23	MR Egger	-0.0254184	0.137868	0.974902	0.744056	1.27737	0.855493	22.9103	21	0.348778	-0.00305487	0.0178706	0.865904	0.437	-0.0463929	0.0614683	-0.754745	0.458406
			23	Weighted median	-0.0888818	0.0843068	0.914954	0.775596	1.07935	0.291761
			23	Inverse variance weighted	-0.0463929	0.0614683	0.954667	0.846309	1.0769	0.450402	22.9422	22	0.404999
			23	Simple mode	-0.0804549	0.140244	0.922697	0.700939	1.21461	0.572006
			23	Weighted mode	-0.0892756	0.111458	0.914594	0.735111	1.1379	0.43171
	Interleukin-20 receptor subunit alpha levels	IL-20RA	20	MR Egger	-0.0437698	0.152216	0.957174	0.710268	1.28991	0.776975	12.183	18	0.837647	0.00788212	0.0167768	0.644123	0.861	0.0213406	0.0508699	0.419514	0.679546
			20	Weighted median	-0.0171731	0.0885452	0.982974	0.826363	1.16927	0.846217
			20	Inverse variance weighted	0.0213406	0.0629595	1.02157	0.902975	1.15574	0.734641	12.4037	19	0.867651
			20	Simple mode	-0.109925	0.15553	0.895902	0.660496	1.21521	0.488285
			20	Weighted mode	-0.0688315	0.147993	0.933484	0.698445	1.24762	0.647147
	Interleukin-22 receptor subunit alpha-1 levels	IL-22RA1	21	MR Egger	0.131277	0.142053	1.14028	0.863167	1.50637	0.367002	11.4011	19	0.909607	-0.0104603	0.0156787	0.512689	0.913	0.0482727	0.0527641	0.914878	0.371155
			21	Weighted median	0.0553701	0.0916334	1.05693	0.883175	1.26487	0.545673
			21	Inverse variance weighted	0.0482727	0.0685589	1.04946	0.9175	1.20039	0.481367	11.8462	20	0.921267
			21	Simple mode	0.0984992	0.132845	1.10351	0.850546	1.43172	0.467033
			21	Weighted mode	0.0868437	0.130604	1.09073	0.84439	1.40893	0.513685
	Interleukin-24 levels	IL-24	17	MR Egger	-0.0224589	0.20151	0.977791	0.658745	1.45136	0.912735	19.078	15	0.210223	0.0105279	0.0199898	0.606128	0.245	0.0738905	0.0825589	0.895004	0.384052
			17	Weighted median	0.0959053	0.107498	1.10065	0.891553	1.3588	0.372307
			17	Inverse variance weighted	0.0738905	0.0825589	1.07669	0.91583	1.2658	0.370785	19.4307	16	0.24696
			17	Simple mode	0.295468	0.190522	1.34375	0.925005	1.95207	0.140495
			17	Weighted mode	0.244657	0.187358	1.27718	0.884649	1.84389	0.210076
	Interleukin-2 receptor subunit beta levels	IL-2RB	24	MR Egger	0.0474	0.115364	1.04854	0.836345	1.31458	0.685141	24.8001	22	0.306728	0.00800814	0.0130347	0.545273	0.383	0.109949	0.0535173	2.05445	0.0514658
			24	Weighted median	0.161783	0.077387	1.17561	1.01016	1.36815	0.0365661
			24	Inverse variance weighted	0.109949	0.0535173	1.11622	1.00507	1.23967	0.0399322	25.2256	23	0.338759
			24	Simple mode	0.221582	0.124225	1.24805	0.978338	1.59212	0.0876731
			24	Weighted mode	0.154182	0.102081	1.1667	0.955141	1.42513	0.144562
	Interleukin-33 levels	IL-33	23	MR Egger	-0.200341	0.129831	0.818452	0.634568	1.05562	0.137747	16.4232	21	0.74542	0.0174748	0.0129398	0.191239	0.684	-0.0408128	0.0490616	-0.831869	0.414422
			23	Weighted median	-0.00889001	0.076277	0.991149	0.853514	1.15098	0.907217
			23	Inverse variance weighted	-0.0408128	0.0538713	0.960009	0.863812	1.06692	0.448691	18.247	22	0.691247
			23	Simple mode	-0.002532	0.132549	0.997471	0.769259	1.29339	0.984932
			23	Weighted mode	-0.002532	0.119362	0.997471	0.7894	1.26039	0.983267
	Interleukin-4 levels	IL-4	21	MR Egger	0.0306931	0.177997	1.03117	0.727471	1.46165	0.864918	26.9183	19	0.106571	-0.000747728	0.0158037	0.962757	0.142	0.023007	0.0709106	0.324451	0.748966
			21	Weighted median	0.00711236	0.0940542	1.00714	0.837584	1.21101	0.939722
			21	Inverse variance weighted	0.023007	0.0709106	1.02327	0.890495	1.17585	0.745597	26.9215	20	0.137488
			21	Simple mode	-0.0955015	0.169446	0.908917	0.652062	1.26695	0.579285
			21	Weighted mode	-0.0564176	0.167574	0.945144	0.680544	1.31262	0.739871
	Interleukin-5 levels	IL-5	24	MR Egger	-0.140104	0.12609	0.869268	0.678928	1.11297	0.278504	32.5787	22	0.0680515	0.0140597	0.0141255	0.33039	0.077	-0.0321346	0.0642685	-0.500006	0.621821
			24	Weighted median	-0.115551	0.0764739	0.890876	0.766869	1.03493	0.130794
			24	Inverse variance weighted	-0.0321346	0.0642685	0.968376	0.853764	1.09837	0.617071	34.0458	23	0.0644992
			24	Simple mode	-0.123353	0.13512	0.883952	0.678284	1.15198	0.370761
			24	Weighted mode	-0.118427	0.1086	0.888317	0.718001	1.09903	0.286793
	Interleukin-6 levels	IL-6	13	MR Egger	0.374889	0.141048	1.45483	1.10344	1.91812	0.0222711	11.9475	11	0.367604	-0.0400136	0.0162896	0.0318827	0.11	0.0785686	0.0870832	0.902225	0.38469
			13	Weighted median	0.257311	0.0960511	1.29345	1.07149	1.56138	0.00738653
			13	Inverse variance weighted	0.0785686	0.0870832	1.08174	0.912001	1.28306	0.366938	18.501	12	0.101303
			13	Simple mode	-0.0135902	0.218937	0.986502	0.642296	1.51517	0.951526
			13	Weighted mode	0.20291	0.101648	1.22496	1.00369	1.49502	0.0691127
	Interleukin-7 levels	IL-7	22	MR Egger	-0.0604207	0.188134	0.941368	0.651053	1.36114	0.751423	16.6658	20	0.674555	0.0025136	0.0159386	0.87627	0.736	-0.0327376	0.0603431	-0.542525	0.593169
			22	Weighted median	0.0475363	0.0926183	1.04868	0.874594	1.25743	0.607777
			22	Inverse variance weighted	-0.0327376	0.0676862	0.967792	0.847552	1.10509	0.628622	16.6907	21	0.729677
			22	Simple mode	0.132954	0.164917	1.1422	0.826726	1.57805	0.429168
			22	Weighted mode	0.132954	0.152535	1.1422	0.847034	1.54022	0.393265
	Interleukin-8 levels	IL-8	31	MR Egger	-0.157871	0.110641	0.85396	0.687476	1.06076	0.164293	41.3172	29	0.0645934	0.0186491	0.0111859	0.106242	0.028	-0.00292744	0.0617891	-0.047378	0.962526
			31	Weighted median	-0.00419503	0.0820557	0.995814	0.847873	1.16957	0.959227
			31	Inverse variance weighted	-0.00292744	0.0617891	0.997077	0.88335	1.12545	0.962212	45.2773	30	0.036368
			31	Simple mode	0.0645801	0.173337	1.06671	0.75945	1.49828	0.712088
			31	Weighted mode	0.00324277	0.126555	1.00325	0.782857	1.28568	0.979727
	Latency-associated peptide transforming growth factor beta 1 levels	LAP TGF-beta-1	32	MR Egger	0.0803801	0.0974814	1.0837	0.895222	1.31186	0.416125	38.7369	30	0.131733	-0.0138048	0.0101865	0.185469	0.106	-0.0302318	0.0540135	-0.559707	0.579701
			32	Weighted median	0.0368714	0.0784156	1.03756	0.889742	1.20993	0.638209
			32	Inverse variance weighted	-0.0302318	0.0540135	0.970221	0.872757	1.07857	0.575679	41.1083	31	0.105898
			32	Simple mode	0.0685775	0.153672	1.07098	0.792455	1.44741	0.658512
			32	Weighted mode	0.0594889	0.0924301	1.06129	0.885437	1.27208	0.524562
	Leukemia inhibitory factor levels	LIF	26	MR Egger	-0.0724798	0.144893	0.930084	0.700144	1.23554	0.621469	32.7955	24	0.108463	0.0130384	0.0131843	0.332559	0.106	0.0566853	0.0627021	0.904042	0.374603
			26	Weighted median	0.0541474	0.0815973	1.05564	0.89962	1.23872	0.506951
			26	Inverse variance weighted	0.0566853	0.0627021	1.05832	0.935934	1.19672	0.365973	34.1319	25	0.105118
			26	Simple mode	-0.104431	0.155219	0.900837	0.66454	1.22116	0.507246
			26	Weighted mode	0.0546265	0.116234	1.05615	0.840975	1.32637	0.642452
	Leukemia inhibitory factor receptor levels	LIF-R	27	MR Egger	-0.063099	0.0877786	0.938851	0.790456	1.1151	0.478903	31.4529	25	0.174457	0.012062	0.00961322	0.221179	0.132	0.0300585	0.0473416	0.634928	0.531024
			27	Weighted median	-0.0750542	0.0590585	0.927693	0.82629	1.04154	0.203784
			27	Inverse variance weighted	0.0300585	0.0473416	1.03051	0.939196	1.13071	0.525475	33.4336	26	0.149886
			27	Simple mode	0.108988	0.132311	1.11515	0.860414	1.4453	0.417589
			27	Weighted mode	-0.0987097	0.0691306	0.906006	0.791199	1.03747	0.165231
	Monocyte chemoattractant protein-1 levels	MCP-1	29	MR Egger	0.0746343	0.0686264	1.07749	0.941884	1.23262	0.286409	29.5542	27	0.334551	-0.00320892	0.0090016	0.724249	0.382	0.0547195	0.0392325	1.39475	0.174059
			29	Weighted median	0.0547614	0.0582045	1.05629	0.942406	1.18393	0.346785
			29	Inverse variance weighted	0.0547195	0.0392325	1.05624	0.978068	1.14067	0.163091	29.6933	28	0.378026
			29	Simple mode	-0.00786275	0.0988474	0.992168	0.817419	1.20428	0.937165
			29	Weighted mode	0.0465715	0.0680307	1.04767	0.916889	1.19711	0.499245
	Monocyte chemoattractant protein 2 levels	MCP-2	6	MR Egger	0.0216778	0.0329977	1.02191	0.957913	1.09019	0.547092	1.94205	4	0.746417	-0.0211912	0.0134074	0.189132	0.493	-0.00941289	0.0249667	-0.377018	0.721632
			6	Weighted median	-0.00426153	0.0271883	0.995748	0.944074	1.05025	0.875449
			6	Inverse variance weighted	-0.00941289	0.0264937	0.990631	0.940503	1.04343	0.722375	4.44023	5	0.48792
			6	Simple mode	-0.314784	0.115107	0.729947	0.582519	0.914687	0.0410502
			6	Weighted mode	-0.00324678	0.0275821	0.996758	0.944303	1.05213	0.910877
	Monocyte chemoattractant protein-3 levels	MCP-3	26	MR Egger	0.0302688	0.107482	1.03073	0.834939	1.27244	0.780651	24.6339	24	0.425869	-0.0129182	0.0128187	0.323622	0.426	-0.0667958	0.0477163	-1.39985	0.173845
			26	Weighted median	-0.0365839	0.071691	0.964077	0.837698	1.10952	0.609842
			26	Inverse variance weighted	-0.0667958	0.0477163	0.935386	0.851871	1.02709	0.161557	25.6763	25	0.425031
			26	Simple mode	-0.110043	0.131857	0.895796	0.691783	1.15997	0.411867
			26	Weighted mode	-0.0668269	0.083051	0.935357	0.794846	1.10071	0.428608
	Monocyte chemoattractant protein-4 levels	MCP-4	27	MR Egger	-0.0319022	0.079043	0.968601	0.829588	1.13091	0.689934	21.8556	25	0.64407	0.0202529	0.00969655	0.0470782	0.48	0.110751	0.0399551	2.77189	0.0101625
			27	Weighted median	0.132729	0.0572347	1.14194	1.02076	1.2775	0.0203936
			27	Inverse variance weighted	0.110751	0.0399551	1.11712	1.03297	1.20812	0.00557326	26.2181	26	0.451166
			27	Simple mode	0.189402	0.0987522	1.20853	0.995856	1.46661	0.066163
			27	Weighted mode	0.134879	0.0588078	1.1444	1.01981	1.28421	0.0301482
	Macrophage inflammatory protein 1a levels	MIP-1 alpha	20	MR Egger	-0.09259	0.0670969	0.911567	0.799235	1.03969	0.184505	15.151	18	0.651576	0.024428	0.00863268	0.0111058	0.192	0.0543352	0.0469182	1.15808	0.26118
			20	Weighted median	-0.0320701	0.0543779	0.968439	0.870532	1.07736	0.555349
			20	Inverse variance weighted	0.0543352	0.0469182	1.05584	0.963075	1.15754	0.24683	23.1582	19	0.230445
			20	Simple mode	0.387555	0.19957	1.47337	0.996404	2.17867	0.0671186
			20	Weighted mode	-0.0501859	0.0514957	0.951053	0.859747	1.05206	0.342022
	Matrix metalloproteinase-1 levels	MMP-1	26	MR Egger	0.0862242	0.0924081	1.09005	0.909468	1.30649	0.360072	20.6522	24	0.659146	-0.00442589	0.00967706	0.651526	0.657	0.0504539	0.0449597	1.1222	0.272439
			26	Weighted median	0.111871	0.0691249	1.11837	0.976663	1.28063	0.105578
			26	Inverse variance weighted	0.0504539	0.0492177	1.05175	0.95503	1.15826	0.305308	20.8614	25	0.700311
			26	Simple mode	-0.0399606	0.130636	0.960827	0.743782	1.24121	0.762219
			26	Weighted mode	0.132556	0.0896883	1.14174	0.957689	1.36117	0.151906
	Matrix metalloproteinase-10 levels	MMP-10	24	MR Egger	0.0540777	0.0769782	1.05557	0.907738	1.22747	0.489731	23.2218	22	0.389296	-0.00587808	0.0103234	0.574856	0.484	0.0194663	0.0465312	0.418349	0.679572
			24	Weighted median	0.0252761	0.066413	1.0256	0.90042	1.16818	0.703508
			24	Inverse variance weighted	0.0194663	0.0465312	1.01966	0.930778	1.11702	0.675692	23.564	23	0.428268
			24	Simple mode	-0.00501102	0.0964909	0.995002	0.823548	1.20215	0.959031
			24	Weighted mode	0.0235087	0.0640417	1.02379	0.903018	1.16071	0.716912
	Neurturin levels	NRTN	26	MR Egger	-0.0766401	0.113791	0.926223	0.741062	1.15765	0.507056	39.8786	24	0.0220374	0.0081795	0.0124198	0.51643	0.026	-0.0133591	0.0602645	-0.221674	0.826368
			26	Weighted median	0.0180108	0.0735539	1.01817	0.881478	1.17607	0.806561
			26	Inverse variance weighted	-0.0133591	0.0602645	0.98673	0.876799	1.11044	0.824568	40.5993	25	0.0252845
			26	Simple mode	-0.0462093	0.133761	0.954842	0.734635	1.24106	0.732638
			26	Weighted mode	0.0538809	0.107849	1.05536	0.854274	1.30378	0.621729
	Neurotrophin-3 levels	NT-3	31	MR Egger	-0.0165437	0.121008	0.983592	0.77591	1.24686	0.8922	39.1187	29	0.0994106	0.00274967	0.0118171	0.81764	0.116	0.00800341	0.0583352	0.137197	0.891792
			31	Weighted median	0.0658767	0.0761181	1.0681	0.920061	1.23995	0.38679
			31	Inverse variance weighted	0.00800341	0.0583352	1.00804	0.899125	1.13014	0.890875	39.1918	30	0.12149
			31	Simple mode	0.116236	0.162482	1.12326	0.816909	1.5445	0.479904
			31	Weighted mode	0.111637	0.139821	1.11811	0.85009	1.47062	0.4309
	Osteoprotegerin levels	OPG	27	MR Egger	0.12703	0.112075	1.13545	0.911524	1.41439	0.267785	29.3343	25	0.250184	-0.0118504	0.0114651	0.311216	0.258	0.0256819	0.0543528	0.472505	0.640509
			27	Weighted median	0.0613066	0.0788805	1.06322	0.910921	1.24099	0.437036
			27	Inverse variance weighted	0.0256819	0.0543528	1.02601	0.922333	1.14135	0.636566	30.5878	26	0.243976
			27	Simple mode	0.0690799	0.126023	1.07152	0.837006	1.37175	0.588262
			27	Weighted mode	0.0891941	0.0816067	1.09329	0.93169	1.28293	0.284429
	Oncostatin-M levels	OSM	23	MR Egger	-0.0151616	0.114739	0.984953	0.786589	1.23334	0.896131	18.8457	21	0.595039	0.00550601	0.0109417	0.620051	0.647	0.0357057	0.0505793	0.705936	0.487637
			23	Weighted median	0.0424272	0.0787559	1.04334	0.894103	1.21749	0.590082
			23	Inverse variance weighted	0.0357057	0.0542849	1.03635	0.931748	1.1527	0.510701	19.0989	22	0.639213
			23	Simple mode	0.00704851	0.13324	1.00707	0.775612	1.30761	0.958288
			23	Weighted mode	0.0458214	0.101291	1.04689	0.858379	1.27679	0.65543
	Programmed cell death 1 ligand 1 levels	PD-L1	24	MR Egger	0.186892	0.129394	1.2055	0.935458	1.55349	0.162727	16.9121	22	0.768196	-0.0165888	0.011282	0.155618	0.737	0.0154949	0.05115	0.30293	0.764666
			24	Weighted median	0.0400403	0.0833056	1.04085	0.884053	1.22546	0.63077
			24	Inverse variance weighted	0.0154949	0.0561679	1.01562	0.909742	1.13381	0.78265	19.0741	23	0.696916
			24	Simple mode	0.0467765	0.127999	1.04789	0.81538	1.3467	0.718119
			24	Weighted mode	0.0392174	0.10006	1.04	0.85479	1.26533	0.698711
	Stem cell factor levels	SCF	42	MR Egger	0.0661164	0.0817315	1.06835	0.910212	1.25396	0.423332	56.3505	40	0.0447722	-0.00641632	0.00831366	0.444781	0.033	0.0122556	0.0423302	0.289523	0.77364
			42	Weighted median	0.0773845	0.0558292	1.08046	0.968467	1.2054	0.165718
			42	Inverse variance weighted	0.0122556	0.0423302	1.01233	0.93173	1.0999	0.772181	57.1897	41	0.0477775
			42	Simple mode	-0.00958083	0.126312	0.990465	0.77325	1.2687	0.939907
			42	Weighted mode	0.106222	0.0704296	1.11207	0.968681	1.27668	0.13917
	SIR2-like protein 2 levels	SIRT2	19	MR Egger	-0.0162072	0.133048	0.983923	0.758069	1.27707	0.904474	10.2273	17	0.893811	0.00356477	0.0131977	0.790331	0.926	0.0156312	0.0466766	0.334884	0.741584
			19	Weighted median	0.0850872	0.0866752	1.08881	0.918699	1.29042	0.326258
			19	Inverse variance weighted	0.0156312	0.0617038	1.01575	0.900047	1.14634	0.800016	10.3002	18	0.921665
			19	Simple mode	0.17171	0.162382	1.18733	0.863676	1.63228	0.304293
			19	Weighted mode	0.151723	0.146127	1.16384	0.873991	1.54981	0.312879
	Signaling lymphocytic activation molecule levels	SLAMF1	35	MR Egger	0.0273416	0.0907236	1.02772	0.860298	1.22772	0.765021	25.7279	33	0.812492	0.000641647	0.00874649	0.941962	0.844	0.0331754	0.0379915	0.87323	0.388664
			35	Weighted median	0.0935717	0.0661229	1.09809	0.964612	1.25004	0.157034
			35	Inverse variance weighted	0.0331754	0.0436696	1.03373	0.948933	1.12611	0.44744	25.7332	34	0.844933
			35	Simple mode	0.0740308	0.118729	1.07684	0.853271	1.35899	0.537098
			35	Weighted mode	0.112487	0.0829075	1.11906	0.951218	1.31651	0.183794
	Sulfotransferase 1A1 levels	ST1A1	34	MR Egger	-0.0529134	0.110329	0.948462	0.764023	1.17743	0.634775	45.8166	32	0.0539478	0.00936622	0.0124578	0.457646	0.056	0.0223756	0.0460001	0.486426	0.62988
			34	Weighted median	0.015234	0.0666998	1.01535	0.890923	1.15716	0.819338
			34	Inverse variance weighted	0.0223756	0.0460001	1.02263	0.934462	1.11911	0.626665	46.6259	33	0.0582687
			34	Simple mode	0.10369	0.120945	1.10926	0.875148	1.40599	0.397445
			34	Weighted mode	0.0347351	0.0792348	1.03535	0.886419	1.20929	0.663966
	STAM binding protein levels	STAMPB	20	MR Egger	0.106807	0.167471	1.11272	0.801367	1.54504	0.531658	13.8221	18	0.74061	-0.00156668	0.0163464	0.924705	0.764	0.0920652	0.0565209	1.62887	0.119809
			20	Weighted median	0.162776	0.0965125	1.17677	0.973956	1.42182	0.0916852
			20	Inverse variance weighted	0.0920652	0.0662452	1.09644	0.962929	1.24845	0.1646	13.8313	19	0.793434
			20	Simple mode	0.201925	0.176393	1.22376	0.866057	1.72919	0.266531
			20	Weighted mode	0.207773	0.165523	1.23093	0.889894	1.70267	0.224608
	Transforming growth factor-alpha levels	TGF-alpha	27	MR Egger	0.0479463	0.163633	1.04911	0.761265	1.44581	0.771932	41.5704	25	0.0199788	-0.000817735	0.0157124	0.958907	0.032	0.0402874	0.0701604	0.574219	0.570755
			27	Weighted median	0.021384	0.0820962	1.02161	0.869772	1.19997	0.794498
			27	Inverse variance weighted	0.0402874	0.0701604	1.04111	0.90735	1.19459	0.56582	41.5749	26	0.0271396
			27	Simple mode	-0.043869	0.145598	0.957079	0.719469	1.27316	0.765581
			27	Weighted mode	0.0292444	0.128934	1.02968	0.799743	1.32572	0.82234
	Tumor necrosis factor levels	TNF	29	MR Egger	0.0222876	0.0923592	1.02254	0.853221	1.22545	0.811135	28.7006	27	0.375567	-0.00811558	0.00979025	0.414404	0.378	-0.0419715	0.0499284	-0.840633	0.407675
			29	Weighted median	-0.03801	0.0747272	0.962703	0.83154	1.11456	0.610998
			29	Inverse variance weighted	-0.0419715	0.0499284	0.958897	0.869505	1.05748	0.400554	29.431	28	0.390918
			29	Simple mode	-0.0999698	0.125488	0.904865	0.707565	1.15718	0.432357
			29	Weighted mode	0.00126548	0.097377	1.00127	0.827295	1.21182	0.989723
	TNF-beta levels	TNFB	9	MR Egger	0.0799837	0.0951028	1.08327	0.899049	1.30524	0.428125	22.4542	7	0.00212043	-0.00508114	0.0240399	0.838626	0.052	0.0641225	0.0548231	1.16963	0.275816
			9	Weighted median	0.0566254	0.0370434	1.05826	0.984147	1.13795	0.126357
			9	Inverse variance weighted	0.0641225	0.0548231	1.06622	0.957595	1.18717	0.242151	22.5975	8	0.00392138
			9	Simple mode	0.101768	0.0839299	1.10713	0.939193	1.30509	0.259897
			9	Weighted mode	0.0649015	0.0352362	1.06705	0.995847	1.14335	0.102746
	Tumor necrosis factor receptor superfamily member 9 levels	TNFRSF9	34	MR Egger	-0.0418421	0.100228	0.959021	0.787975	1.1672	0.679123	37.4032	32	0.234813	0.0230984	0.0109488	0.0427998	0.128	0.145541	0.0488055	2.98205	0.00534793
			34	Weighted median	0.124204	0.0643001	1.13225	0.998177	1.28432	0.053406
			34	Inverse variance weighted	0.145541	0.0488055	1.15666	1.05115	1.27277	0.00286325	42.6054	33	0.122166
			34	Simple mode	0.107183	0.143099	1.11314	0.840893	1.47352	0.459155
			34	Weighted mode	0.12054	0.12921	1.12811	0.875717	1.45324	0.357649
	Tumor necrosis factor ligand superfamily member 14 levels	TNFSF14	35	MR Egger	0.0305411	0.0649688	1.03101	0.90774	1.17103	0.641383	32.6557	33	0.48416	-0.00184799	0.00774953	0.812995	0.551	0.0182735	0.0389209	0.469504	0.641707
			35	Weighted median	0.0230468	0.0627795	1.02331	0.904836	1.15731	0.713539
			35	Inverse variance weighted	0.0182735	0.0396794	1.01844	0.942237	1.10081	0.645137	32.7125	34	0.53066
			35	Simple mode	0.0392402	0.116616	1.04002	0.827516	1.30709	0.738569
			35	Weighted mode	0.0256422	0.0660276	1.02597	0.901431	1.16772	0.700174
	TNF-related apoptosis-inducing ligand levels	TRAIL	36	MR Egger	-0.0507326	0.0558873	0.950533	0.851912	1.06057	0.370391	40.9095	34	0.193049	0.011299	0.00926581	0.231071	0.174	0.00365148	0.0339147	0.107666	0.914875
			36	Weighted median	-0.0508933	0.0471682	0.95038	0.866457	1.04243	0.280599
			36	Inverse variance weighted	0.00365148	0.0339147	1.00366	0.939111	1.07264	0.91426	42.6987	35	0.173956
			36	Simple mode	-0.0031068	0.0939176	0.996898	0.82929	1.19838	0.973799
			36	Weighted mode	-0.0472722	0.0500725	0.953828	0.864664	1.05219	0.351603
	TNF-related activation-induced cytokine levels	TRANCE	47	MR Egger	-0.109795	0.0710259	0.896018	0.779576	1.02985	0.129148	35.7903	45	0.83513	0.0144136	0.00815455	0.0839163	0.744	-0.00105975	0.0326524	-0.0324556	0.974249
			47	Weighted median	-0.0117627	0.0552147	0.988306	0.886935	1.10126	0.831299
			47	Inverse variance weighted	-0.00105975	0.0355008	0.998941	0.931796	1.07092	0.976185	38.9145	46	0.761134
			47	Simple mode	-0.00485463	0.110396	0.995157	0.801532	1.23556	0.965115
			47	Weighted mode	-0.0566911	0.0722186	0.944886	0.820173	1.08856	0.436482
	Thymic stromal lymphopoietin levels	TSLP	22	MR Egger	-0.00858112	0.154229	0.991456	0.732808	1.34139	0.956182	24.308	20	0.229198	-0.00718417	0.0174769	0.685395	0.234	-0.0657642	0.0652681	-1.0076	0.325116
			22	Weighted median	-0.174154	0.0892578	0.840168	0.705323	1.00079	0.0510409
			22	Inverse variance weighted	-0.0657642	0.0652681	0.936352	0.823913	1.06413	0.313647	24.5133	21	0.268856
			22	Simple mode	-0.253467	0.200607	0.776105	0.523793	1.14996	0.220257
			22	Weighted mode	-0.234041	0.203902	0.791329	0.530631	1.18011	0.263954
	Tumor necrosis factor ligand superfamily member 12 levels	TNFSF12	43	MR Egger	0.105629	0.0881864	1.11141	0.934993	1.32111	0.237876	44.8888	41	0.312166	-0.0114916	0.00836295	0.176874	0.278	-0.000719937	0.042716	-0.016854	0.986633
			43	Weighted median	0.0136499	0.0633874	1.01374	0.895306	1.14785	0.829501
			43	Inverse variance weighted	-0.000719937	0.042716	0.99928	0.919024	1.08655	0.986553	46.9561	42	0.2766
			43	Simple mode	-0.135218	0.145453	0.873526	0.656846	1.16168	0.357874
			43	Weighted mode	0.0612901	0.0940524	1.06321	0.884217	1.27843	0.518171
	Urokinase-type plasminogen activator levels	uPA	41	MR Egger	0.0058061	0.103991	1.00582	0.820356	1.23322	0.95576	54.5916	39	0.0498195	-0.00084173	0.0100148	0.933448	0.047	-0.00195752	0.0471715	-0.0414979	0.967105
			41	Weighted median	-0.0798252	0.0624949	0.923278	0.816837	1.04359	0.201494
			41	Inverse variance weighted	-0.00195752	0.0471715	0.998044	0.909906	1.09472	0.966899	54.6015	40	0.0617423
			41	Simple mode	-0.0942224	0.128719	0.91008	0.707151	1.17124	0.468434
			41	Weighted mode	-0.0942224	0.078463	0.91008	0.780352	1.06137	0.236872
	Vascular endothelial growth factor A levels	VEGF_A	33	MR Egger	-0.0512393	0.0539246	0.950051	0.854763	1.05596	0.349359	39.0589	31	0.151667	0.00230894	0.00819905	0.780113	0.273	-0.0398774	0.0352592	-1.13098	0.26647
			33	Weighted median	-0.0406887	0.0395441	0.960128	0.888523	1.0375	0.303505
			33	Inverse variance weighted	-0.0398774	0.0352592	0.960907	0.896743	1.02966	0.258065	39.1588	32	0.179394
			33	Simple mode	-0.0176039	0.114042	0.98255	0.785742	1.22865	0.878293
			33	Weighted mode	-0.0405793	0.0387177	0.960233	0.89006	1.03594	0.302453
	SNP: single nucleotide polymorphism MR: mendelian randomization SE: standard error OR: Odds Ratio DF: degree of freedom SD: Standard Deviation NA：Not Applicable
